# Supplementary material for: The Conceptual Analysis of Collaboration in the Occupational Therapy by Combining the Scoping Review Methodology
Source: Int J Environ Res Public Health. 2023 Jun 5;20(11):6055. doi: 10.3390/ijerph20116055 (PMC10252342; doi:10.3390/ijerph20116055)
Supplement: Supplementary file 1 [file ijerph-20-06055-s001.zip]

Archive with 2 entries (2 files):
- Supplementary file A PRISMA-ScR-Fillable-Checklist.pdf
- Supplementary file B.xlsx
