# Supplementary material for: The Conceptual Analysis of Collaboration in the Occupational Therapy by Combining the Scoping Review Methodology
Source: Int J Environ Res Public Health. 2023 Jun 5;20(11):6055. doi: 10.3390/ijerph20116055 (PMC10252342; doi:10.3390/ijerph20116055)
Supplement: Supplementary file 1 [file ijerph-20-06055-s001.zip › Supplementary file B.xlsx]

## Sheet: 分析対象のみ
ID	Articles	Database				Consequences	Share	Active participation	Communication	relationship	complement
		Pubmed	CINAHL	Web of Science	OT Seeker
1	Kent F, Nankervis K, Johnson C, et,al. ‘More effort and more time.’ Considerations in the establishment of interprofessional education programs in the workplace Journal of Interprofessional Care 2018,32,89-94.		◯			質の良い専門職チームの育成	◯	◯	◯	◯
2	Kindleysides M, Biglands E.‘Thinking outside the box, and making it too’: Piloting an Occupational Therapy Group at an Open-Air Museum.Arts & Health 2015,7(3), 271-278.		◯			新しい健康プログラムの開発 （男性のための健康プログラム）	◯	◯	◯	◯	◯
3	Brown T; Ho Y. A Bibliometric Analysis of Peer-Reviewed Journal Publications by British Occupational Therapy Authors. The Open Journal of Occupational Therapy 2018,6(1),1-16.		◯			研究の推進、論文の掲載、発表
4	Krenek SM, Vasquez M.A case report on the collaboration of health care professionals in fitting and training seven Iraqi clients with right wrist disarticulations 9 years postamputation.American Journal of Occupational Therapy 2006,60(3),340-347.	◯	◯			質の高い義肢トレーニングの提供と良好な治療成績	◯	◯	◯
5	Phelan SK, Ng SL.A Case Review: Reframing School-Based Practices Using a Critical Perspective.Phys Occup Ther Pediatr 2015,1-16.	◯				・専門職の推奨事項や落とし穴の認識 ・効果的なダイアログの作成 （サービスの質の向上）	◯	◯	◯
6	Norberg EB, Löfgren B, Boman K, et,al. A client-centred programme focusing energy conservation for people with heart failure.Scandinavian Journal of Occupational Therapy 2017.	◯				慢性心不全の効果的な作業療法プログラムの開発	◯	◯	◯
7	Bartlett DJ, McCoy SW, Chiarello LA. A Collaborative Approach to Decision Making Through Developmental Monitoring to Provide Individualized Services for Children With Cerebral Palsy.Physical Therapy 2018, 98 (10),865-875.		◯			CPの適切なケアプランの評価を可能にする	◯	◯	◯
8	Sturdivant C. A Collaborative Approach to Defining Neonatal Therapy.Newborn & Infant Nursing Reviews 2013,13(1),23-26.		◯			新生児療法の定義を示す	◯	◯	◯
9	Brandis S.A collaborative occupational therapy and nursing approach to falls prevention in hospital inpatients.J Qual Clin Pract 1999,19,215-220.	◯				転倒予防プログラムの作成	◯
10	Stube J. A collaborative scholarly project: constraint-induced movement therapy.Occupational Therapy in Health Care 2005,19 (1/2), 123-133.		◯			CI療法の良い実践の提供	◯	◯	◯
11	McHugh G. Swain D. A comparison between reported therapy staffing levels and the department of health therapy staffing guidelines for stroke rehabilitation: a national survey.BMC Health Services Research 2014,14(1),216-216.		◯	◯		データの取得		◯
12	Wardin K. A comparison of verbal evaluation of clients with limited English proficiency and English-speaking clients in physical rehabilitation settings. The American Journal of Occupational Therapy.1996;50(10): 816-825.	◯	◯			目標設定が可能	◯	◯
13	Brown H;Howlett F. A critical evaluation of the “short stay project” – service users’ perspectives. Housing, Care & Support 2017,20 (2),71-84.		◯			良いサービスの提供
14	Villeneuve M. A critical examination of school-based occupational therapy collaborative consultation.Canadian Journal of Occupational Therapy 2009,206-218.	◯	◯	◯		問題解決、効果的な学校作業療法サービス	◯	◯	◯	◯
15	Brown H, Howlett F A critical evaluation of the “short stay project”–service users’ perspectives. Housing, Care & Support 2017,20 (2),71-84.	◯				Occupational justiceの使われ方の提示	◯	◯	◯
16	Jensen LR, Daniel CA. Descriptive Study on Level II Fieldwork Supervision in Hospital Settings.Occupational Therapy in Health Care 2010,24(4),335-347.		◯			効果的な実習教育	◯	◯	◯
17	Ikiugu MN, Smallfield S, Condit C. A framework for combining theoretical conceptual practice models in occupational therapy practice. Canadian Journal of Occupational Therapy. 2009;76(3), 162-170.	◯				理論フレームワークの開発	◯	◯	◯
18	Scott P.J.;Justiss M.J.;Schmid A.A.;et,al;A Framework for Promoting Scholarship Productivity in Occupational Therapy Curricula.Occupational Therapy In Health Care 2013,27(1),35-45.	◯				カリキュラムモデルの開発	◯	◯	◯
19	Gupta Jyothi;A Model for Interdisciplinary Service-Learning Experience for Social Change. Journal of Physical Therapy Education 2006,20(3),55-60.		◯			質の良い専門職チームの育成	◯	◯	◯	◯
20	Suarez-Balcazar Yolanda;Hammel Joy;Helfrich Christine;et,al;A Model of University-Community Partnerships for Occupational Therapy Scholarship and Practice.Occupational Therapy In Health Care 2005,19(1/2), 47-70.		◯			地域社会への利益、質の高い教育	◯	◯	◯	◯
21	Suarez-Balcazar Yolanda;Martinez Louise I.;Casas-Byots Clemencia;A Participatory Action Research Approach for Identifying Health Service Needs of Hispanic Immigrants: Implications for Occupational Therapy.Occupational Therapy In Health Care 2005, 19(1/2),145-160.		◯			質の良い専門職チーム医療教育	◯	◯	◯	◯
22	Lairamore Chad;Reed Clinta Che;Damon Zack;et,al;A Peer-Led Interprofessional Simulation Experience Improves Perceptions of Teamwork.Clinical Simulation in Nursing 2019,34,22-29.		◯	◯		質の良い専門職チーム医療教育	◯	◯	◯	◯
23	White Mary Joe;Gutierrez Ann;McLaughlin Celeste;et,al;A Pilot for Understanding Interdisciplinary Teams in Rehabilitation Practice.Rehabilitation Nursing 2013,38,142-152.	◯				質の良い専門職チーム医療	◯	◯	◯	◯
24	Hadleya Diane E.;Hadleya Jennifer S. Wynarczuk Kimberly D.;et,al;A pilot IPE workshop integrating OT, pharmacy, PT, and PA programs.Currents in Pharmacy Teaching and Learning 2018,10,220-225.	◯				質の良い専門職チーム医療教育	◯		◯	◯
25	Niemiec Stacey L. Schepens;Blanchard Jeanine;Vigen Cheryl L. P.;et,al;A Pilot Study of the ¡Vivir Mi Vida! Lifestyle Intervention for Rural-Dwelling, Late-Midlife Latinos: Study Designand Protocol.OTJR: Occupation, Participation & Health 2019,39(1),5-13.	◯	◯			質の良い専門職チーム医療			◯	◯
26	Cameron Lisa J;Somerville Lisa M; Catherine E Naismith;et,al;A qualitative investigation into the patient-centered goal-setting practices of allied health clinicians working in rehabilitation.Clinical Rehabilitation 2018,32(6),827-840.		◯			クライエントの目標の達成	◯	◯	◯	◯
27	Stewart Debra A.;Law Mary C.;Rosenbaum Peter;et,al;A Qualitative Study of the Transition to Adulthood for Youth with Physical Disabilities.Physical & Occupational Therapy In Pediatrics 2002,21(4),3-21.			◯		サービスの質の向上		◯
28	Ramsay Pam;Salisbury Lisa G;Merriweather Judith L;et,al;A rehabilitation intervention to promote physical recovery following intensive care: a detailed description of construct development, rationale and content together with proposed taxonomy to capture processes in a randomised controlled trial.Trials 2014,15(1),38-38.		◯	◯		複雑なリハビリテーション構造の解明		◯
29	Ekstam Lisa;Carlsson Gunilla; Chiatti Carlos;et,al;A research-based strategy for managing housing adaptations: study protocol for a quasi-experimental trial.BMC Health Services Research 2014, 14,602.			◯		新しいシステムの発表		◯
30	Fidler Gail S.;Fidler Jay W.;A Retrospective View of the Affiliation of Occupational Therapy and Psychiatry.Hospital & Community Psychiatry: A Journal of the American Psychiatric Association 1994,45(10),978-980.		◯			効果的な作業療法	◯		◯	◯
31	Hallin Karin;Kiessling Anna;A safe place with space for learning: Experiences from an interprofessional training ward.Journal of Interprofessional Care 2016,30(2),141-148.	◯	◯			質の良い専門職チーム医療教育	◯		◯		◯
32	Hammel Joy;Magasi Susan;Mirza Mansha Parven;et,al;A Scholarship of Practice Revisited: Creating Community-Engaged Occupational Therapy Practitioners, Educators, and Scholars.Occupational Therapy in Health Care 2015,29(4),352-369.		◯			良い研究及び地域医療の提供		◯	◯
33	KhuabiLee-Ann Jacobs-Nzuzi;Swart Estelle;Soeker Mogammad Shaheed;A Service User Perspective Informing the Role of Occupational Therapy in School Transition Practice for High School Learners with TBI: An African Perspectiv.Hindawi Occupational Therapy International 2019.	◯				質の高いリハビリテーション医療の提供		◯	◯
34	Pagan Elizabeth;Ownsworth Tamara;McDonald Skye;A Survey of Multidisciplinary Clinicians Working in Rehabilitation for People with Traumatic Brain Injury.BRAIN IMPAIRMENT 2016,16(3),173-195.	◯				質の高いリハビリテーション医療の提供	◯	◯	◯
35	Farrell Jennifer;Anderson Stacey;Hewitt Kim;et,al;A survey of occupational therapists in Canada about their knowledge and use of the ICF.Canadian Journal of Occupational Therapy 2007,74(Spec Issue),221-232.	◯	◯			質の高いリハビリテーション医療の提供
36	Ravenek Michael J.;Hughes Ian D.; Ivanovich Nathan;et,al;A systematic review of multidisciplinary outcomes in the management of chronic low back pain.Work 2010,35(3),349-367.	◯	◯			質の高いリハビリテーション医療の提供		◯
37	O’Keefe Sophie;Stanley Mandy;Adam Kerry;et,al;A Systematic Scoping Review of Work Interventions for Hospitalised Adults with an Acquired Neurological Impairmen..Journal of Occupational Rehabilitation 2019,29 (3),569-584.		◯			職場復帰（良い成果）	◯	◯	◯
38	Lyons A.;Marsh B.;A transdisciplinary model of care: Audiology and Speech Pathology. International Journal of Integrated Care 2017,18(S1),1-8.		◯			質の高いサービスの提供		◯
39	American Journal of Occupational Therapy American Occupational Therapy Association (Bethesda, Maryland). 2017 Supplement; v.71.		◯		◯	良い教育の提供	◯	◯	◯	◯
40	Cynthia Perlman;Weston Cynthia;Gisel Erika;A web-based tutorial to enhance student learning of activity analysis.Canadian Journal of Occupational Therapy 2005,72(3),153-163.	◯				学生の知識と技術の向上（質の高い教育）	◯	◯	◯
41	Stern Karen A.;Academic-Clinician Partnerships: A Model for Outcomes Research.Occupational Therapy in Health Care 2005,19(1/2),95-106.		◯			学生のスキルの向上	◯	◯	◯
42	Kramer Paula; Ideishi Roger I.;Kearney Pamalyn J.;et,al;Achieving Curricular Themes Through Learner-Centered Teaching.Occupational Therapy in Health Care 2007,21 (1/2),185-198.		◯			学生の知識とスキルの向上	◯
43	Forsyth Kirsty; Melton Jane;Mann Lynn Summerfield;Achieving Evidence-Based Practice: A Process of Continuing Education Through Practitioner-Academic Partnership.Occupational Therapy In Health Care 2005,19(1/2),211-227.		◯			質の高いOTを提供するための教育プログラム		◯	◯
44	Doig E;Fleming J;Kuipers P;Achieving optimal functional outcomes in community-based rehabilitation following acquired brain injury: a qualitative investigation of therapists’ perspectives.British Journal of Occupational Therapy 2008,71(9),360-370.		◯			地域のABI患者のリハの質の向上	◯	◯
45	Ivey C.K.;Teitelman J.L.;Gary K.W.;et,al;Achieving Teaching, Scholarship, and Service through Community Engagement. The Open Journal of Occupational Therapy 2016,4(3),1-16.		◯			質の高いCBOT教育	◯	◯	◯	◯
46	Hallin K.;Kiessling A.;Waldner A.;et,al;Active interprofessional education in a patient based setting increases perceived collaborative and professional competence.Medical Teacher 2009,31 (2),151-157.		◯	◯		学生の知識とスキルの向上	◯	◯	◯
47	Education Special Interest Section Quarterly (EDUC SPEC INTEREST SECT Q), 1-4. 2010 Mar; 20 (1): (4p)		◯
48	Valvano Joanne;Activity-Focused Motor Interventions for Children with Neurological Conditions.Physical & Occupational Therapy in Pediatrics 2004,24 (1/2),79-107.		◯			質の高いチーム医療の提供	◯	◯
49	Valvano Joanne;Activity-focused Motor Interventions for Infants and Young Children With Neurological Conditions.An Interdisciplinary Journal of Early Childhood Intervention 2006,19(4),292-307.		◯			質の高いOTの提供	◯	◯
50	Piletic Cindy K.;Davis Ron;Adapted Physical Education Pre-professional Preparation: Shifting the Paradigm.The Journal of Physical Education, Recreation & Dance 2019,90(7),22-28.		◯			発達障害の子のサービスの質向上		◯	◯
51	Crist Patricia A.;Adapting Research Instruction to Support the Scholarship of Practice: Practice-Scholar Partnerships.Occupational Therapy in Health Care 2010,24(1),39-55.		◯			学生と臨床家の良質な学び	◯	◯	◯
52	Raphael-Greenfield E.;Miranda-Capella I.;Branch M.;Adapting to a Challenging Fieldwork: Understanding the Ingredients.Open Journal of Occupational Therapy 2017,5(1),1-14.		◯			クライエントのニーズが満たされる。セラピストの能力が高まる。	◯	◯	◯	◯	◯
53	Swinth Y, Mailloux Z. Addressing sensory processing in the schools. OT PRACTICE,2003;7(2), 8-13.		◯			教育プログラムを作成		◯
54	Brewer Kelly;Pollock Nancy;Wright F. Virginia;Addressing the Challenges of Collaborative Goal Setting with Children and Their Families.Physical & Occupational Therapy in Pediatrics 2014,34(2),138-152.		◯			クライエント中心の目標設定が可能となる	◯	◯	◯	◯
55	Leclair Leanne L.;Ripat Jacquie D.; Wener Pamela F.Canadian Journal of Occupational Therapy 2013,80(3),181-193.	◯	◯			臨床での理論使用を促進（質の高い臨床実践）	◯	◯	◯	◯	◯
56	Cations Monica;Crotty Maria;Fitzgerald Janna Anneke;et,al;Agents of change: establishing quality improvement collaboratives to improve adherence to Australian clinical guidelines for dementia care.Implementation Science 2018,13(123),1-13.	◯				認知症ケアの質の改善	◯	◯	◯
57	Mondaca Margarita;Josephsson Staffan;Borell Lena;et,al;Altering the boundaries of everyday life in a nursing home context.Scandinavian Journal of Occupational Therapy 2018.	◯				作業への従事が上がる		◯	◯
58	Callahan Christopher M.;Boustani Malaz A.;Schmid Arlene A.;et,al;Alzheimer’s disease multiple intervention trial (ADMIT): study protocol for a randomized controlled clinical trial.Trials 2012,13(92).	◯				質の高い認知症チーム医療の提供		◯	◯
59	Mumford Leslie;Lam Rachel;Wright Virginia;et,al;An access technology delivery protocol for children with severe and multiple disabilities: A case demonstration.Dev Neurorehabil 2014,17(4),232-242.	◯				ATの提供	◯	◯
60	Hand C.L.;Letts L.J.;von Zweck C.M.;An agenda for occupational therapy’s contribution to collaborative chronic disease research.Canadian Journal of Occupational Therapy 2011,78,147-155.	◯	◯	◯		学際的な研究の促進		◯
61	Precin Pat;An Aggregate Fieldwork Model: Cooperative Learning, Research, and Clinical Project Publication Components.Occupational Therapy in Mental Health 2009,25(1),62-82.		◯			学生の知識とスキルの向上	◯	◯	◯	◯
62	Brewer Margo L.;Stewart-Wynne Edward G.;An Australian hospital-based student training ward delivering safe, client-centred care while developing students' interprofessional practice capabilities.Journal of Interprofessional Care 2013,27(6),482-488.		◯	◯		学生の知識とスキルの向上	◯	◯	◯	◯
63	Mackenzie Lynette;Lovarini Meryl;Price Thomas;et,al;An evaluation of the fall prevention practice of community-based occupational therapists working in primary care.British Journal of Occupational Therapy 2018,81(8),463-473.		◯	◯		クライエントのケアの質の向上		◯	◯
64	Nord C.;Eakin P.;Astley P.;et,al;An exploration of communication between clients and professionals in the design of home adaptations.British Journal of Occupational Therapy 2009,72(5),197-204.		◯			サービスのクライエントの満足度が高まる		◯	◯
65	Morandi Alessandro;Pozzi Christian;Milisen Koen;et,al;An interdisciplinary statement of scientific societies for the advancement of delirium care across Europe (EDA, EANS, EUGMS, COTEC, IPTOP/WCPT).BMC Geriatrics 2019,19(1).		◯	◯		質の高いせん妄へのアプローチ	◯	◯	◯
66	Titzer J.L.;Swenty C.F.;Hoehn W.G.;An interprofessional simulation promoting collaboration and problem solving among nursing and allied health professional students.Clinical Simulation in Nursing 2012,8(8), 325-333.		◯			学生間の問題解決の促進	◯	◯	◯	◯
67	Gibbon Bernard;An investigation of interprofessional collaboration in stroke rehabilitation team conferences.Jounal ofClinical Nursing 1999,8,246-252.	◯				質の高いチーム医療の提供	◯	◯	◯
68	Fitzgerald Brian;MacCobb Siobhán;An Occupational Therapy and Teaching Partnership: Applying a Scholarship of Practice Model. Occupational Therapy In Health Care, DOccupational Therapy in Health Care 2017,31(3),270-282.	◯	◯			教員への専門知識の提供（教員の知識とスキルの向上）	◯	◯			◯
69	Sixsmith Andrew;Beer Martin;Green Sharon;An occupational therapy Internet school.Journal of Telemedicine and Telecare 2000,6(1),175-177.	◯				学生に学ぶ場を提供		◯
70	Parmenter Vanessa; Fieldhouse Jon;Barham Ruth;An Occupational Therapy Intervention Service to hostels for homeless people: an overview.British Journal of Occupational Therapy 2013,76(5),242-245.		◯			ホームレスのモチベーションを高める	◯	◯
71	Schroeder Judy;An Overlap Analysis of Occupational Therapy Electronic Journals Available in Full-text Databases and Subscription Services.Journal of Electronic Resources in Medical Libraries 2008,5(4),346-361.		◯			最適な図書資料の組み合わせを提供		◯
72	Richardson Julie;Edwards Mary;An Undergraduate Clinical Skills Laboratory Developing Interprofessional Skills in Physical and Occupational Therapy.Gerontology & Geriatrics Education 1997,17(4),33-43.		◯			学生の知識と技術の向上（質の高い教育）	◯	◯	◯		◯
73	Collis Dianne;Rae Margaret;Application of key health care concepts in the development of a paediatric upper limb hypertonicity surgery clinic.Australian Occupational Therapy Journal 2002,49(3),155-162.		◯			子供とその家族のための質の高いサービスを提供		◯	◯	◯	◯
74	American Journal of Occupational Therapy (AM J OCCUP THER), 1-1. Supplement 1 2016; 70: (1p)		◯			質の高い感覚トレーニングの提供		◯
75	Roberts Anne E.K.;Barber Graeme;Applying Research Evidence to Practice.British Journal of Occupational Therapy 2001,64(5),223-227.		◯			質の高いサービスの提供	◯	◯
76	Curtin Michael;Fossey Ellie;Appraising the trustworthiness of qualitative studies:Guidelines for occupational therapists.Australian Occupational Therapy Journal 2007,54,88-94.			◯		質的研究の信頼性の担保		◯
77	Kristensen Hanne Kaae;Borg Tove;Hounsgaard L.;Aspects affecting occupational therapists’ reasoning when implementing research-based evidence in stroke rehabilitation.Scandinavian Journal of Occupational Therapy 2012,19(2),118-131.	◯	◯	◯		OTのクリニカルリーズニングにリーダーシップが重要であることを示唆	◯	◯
78	Werner Shirli;Assessing female students’ attitudes in various health and social professions toward working with people with autism: A preliminary study.Journal of Interprofessional Care 2011,25(2),131-137.		◯	◯		学生の知識の向上		◯
79	Nilsson Lisbeth;Durkin Josephine;Assessment of learning powered mobility use—Applying grounded theory to occupational performance.JRRD 2014,51(6),963-974.	◯		◯		新しいモビリティの提供		◯
80	Fuhs Amy;LaGrone Lacey N.;Moscoso-Porras Miguel G.;et,al;An Assessment of Rehabilitation Infrastructure in Peru.Archives of Physical Medicine & Rehabilitation 2018,99(6),1116-1123.		◯	◯		質の高い医療の提供		◯
81	Brangan Joan;O’Neill Geraldine;Assessment practices of Irish occupational therapists: a study.British Journal of Therapy & Rehabilitation 1998,5(11),565-585.		◯			クライアントの問題、ニーズ、優先順位の決定		◯
82	Cronin Anne F.;Assistive technology reasoning in rural school-based occupational therapy.Assistive Technology 2018,30(4),209-217.	◯	◯			質の高いAT技術の提供	◯	◯	◯
83	Hertweck Mark L.;Hawkins Susan R.;Bednarek Melissa L.;et,al;Attitudes Toward Interprofessional Education: Comparing Physician Assistant and Other Health Care Professions Students.Journal of Physician Assistant Education 2012,23(2),8-15.		◯			質の高い医療の提供	◯	◯	◯	◯	◯
84	Halle´ Marie-Christine;Mylopoulos Maria;Rochette Annie;et,al;Attributes of evidence-based occupational therapists in stroke rehabilitation.Canadian Journal of Occupational Therapy 2018,85(5),351-364.		◯			質の高いOTサービスの提供		◯	◯
85	Rodger Sylvia;Thomas Yvonne;Greber Craig;et,al;Attributes of excellence in practice educators: The perspectives of Australian occupational therapy students.Australian Occupational Therapy Journal 2014,61,159-167.	◯				学生と臨床家の良質な学び	◯	◯	◯	◯
86	Cusick Anne;Australian occu pat iona I therapy research: A review of publications 1987-91. Australian Occupational Therapy Journal 1995,42(2),67-75.		◯			研究の発表		◯
87	Lester Helen;Birchwood Max;Tait Lynda;et,al;Blackwell Publishing Ltd Barriers and facilitators to partnership working between Early Intervention Services and the voluntary and community sector.Health & Social Care in the Community 2008,16(5),493-500.		◯		◯	チームに利益をもたらす	◯	◯	◯	◯
88	Khalifa Najat;Hadfield Sarah;Thomson Louise;et,al;Barriers and facilitators to the implementation of individual placement and support (IPS) for patients with offending histories in the community: The United Kingdom experience.British Journal of Occupational Therapy 2019.			◯		精神障害者へのIPSの障壁を解決する		◯	◯
89	Hammell Karen R. Whalley;Belonging, occupation, and human well-being:An exploration.Canadian Journal of Occupational Therapy. 2014,81(1),39-50.	◯				意味のある作業への従事		◯	◯
90	Howell Dana;Cleary Kimberly K.;Benefits of an Interdisciplinary Approach:A Case of Collaboration.Physical & Occupational Therapy in Geriatrics 2001,20(1),73-83.		◯			時間効率、サービス重複の減少、機能向上、治療成績の向上	◯	◯	◯
91	Weatherill Pamela;Bahn Susanne;Cooper Trudi;Bespoke Program Design for School-Aged Therapy Disability Service Delivery. Journal of Social Work in Disability & Rehabilitation 2012,11(3),166-183.	◯				目標達成、スタッフの能力開発やバーンアウトを減らす	◯	◯	◯		◯
92	Hansen Anne Marie Witchger;Bridging theory and practice: Occupational justice and service learning.Work 2013,45(1), 41-58.		◯			子供へのサービスの質向上、学生の知識の向上	◯	◯
93	Rose John F.;Heine Donna M.;Gray Cristine M.;Brief or New: Interagency Collaboration to Support Adults with Developmental Disabilities in College Campus Living.Occupational Therapy In Health Care 2005, 19(1/2),165-171.		◯			発達障害の学生へのサービス提供		◯
94	Wallace Sarah E.;Benson Jeryl D.;Bringing Interprofessional Case-Based Learning into the Classroom for Occupational Therapy and Speech-Language Pathology Students.Occupational Therapy In Health Care 2018,32(1),79-90.	◯	◯			学生の知識とスキルの向上	◯	◯	◯
95	Tupe Debra Ann;Kern Stephen B.;Salvant Sabrina;et,al;Building International Sustainable Partnerships in Occupational Therapy:A Case Study.Occupational Therapy International 2015,22(3),131-140.		◯			共に学びやパートナーシップという利益を得る	◯	◯	◯	◯
96	Brewer Margo L.;Rosenwax Lorna;Can interprofessional practice solve the vexing question of ‘What is occupational therapy’?.Australian Occupational Therapy Journal 2016,63(4),221-222.		◯			社会問題の解決、効果的な医療サービスの提供	◯	◯		◯
97	Méthot Diane;Capacity and competency, collaboration and communication: A road map for the future.Canadian Journal of Occupational Therapy 2004,71(4),197-198.	◯	◯			作業療法の領域拡大		◯
98	McMorrow S.L.;DeCleene Huber K.E.;Wiley S.;Capacity Building to Improve Interprofessional Collaboration through a Faculty Learning Community.The Open Journal of Occupational Therapy 2017,5(3),1-11.		◯			学生の知識とスキルの向上	◯	◯	◯
99	Lachmann Hanna;Ponzer Sari;Johansson Unn-Britt;et,al;Capturing students’ learning experiences and academic emotions at an interprofessional training ward.Journal of Interprofessional Care 2013,27(2),137-145.		◯	◯		職員の知識とスキルの向上	◯	◯	◯
100	Morrell B.L.M.;Nichols A.M.;Voll C.A.;et,al;Care across campus: athletic training, nursing, and occupational therapy student experiences in an interprofessional simulation.Athletic Training Education Journal 2018,13(4),332-339.		◯			学生の知識とスキルの向上	◯	◯	◯	◯
101	Womack Jennifer L.;Isaksson Gunilla;Lilja Margareta;Care partner dyad strategies to support participation in community mobility.Scandinavian Journal of Occupational Therapy 2016,23(3),220-229.		◯	◯		研究の発表		◯	◯
102	Nasir Jamal;Goldie Julie;Little Annabel;et,al;Case-based interprofessional learning for undergraduate healthcare professionals in the clinical setting.Journal of Interprofessional Care2017,31(1),125-128.		◯	◯		者は病院で過ごす時間が少なくなり、再入院、死亡率、および罹患率が低下し、ケアの質、コスト、エラー率が改善（職員の知識と技術の向上）	◯	◯	◯
103	Mogensen Ester;Elinder Goran;Widstrom Ann-Marie;et,al;Centres for Clinical Education (CCE): Developing the Health Care Education of Tomorrow A Preliminary Report.Education for Health 2002,15(1),10-18.		◯			学生の知識とスキルの向上	◯	◯	◯
104	Watanabe Hideomi;Makino Takatoshi;Tokita Yoshiharu;et,al;Changes in attitudes of undergraduate students learning interprofessional education in the absence of patient safety modules:evaluation with a modified T-TAQ instrument.Journal of Interprofessional Care 2019.			◯		学生の知識とスキルの向上		◯	◯
105	Orban Kristina;Edberg Anna-Karin;Thorngren-Jerneck Kristina;et,al;Changes in Parents’ Time Use and Its Relationship to Child Obesity.Physical & Occupational Therapy in Pediatrics 2014,34(1),44-61.		◯	◯		子供の体重増加防止		◯	◯
106	Weintraub Naomi;Kovshi Moriah;Changing practice patterns of school-based occupational therapists in Israel.Occupational Therapy International 2004,11(1),40-51.	◯	◯			質の高いサービスの提供	◯	◯	◯
107	Brown G. Ted;Brown Anita;Characteristics of the Occupational Therapy Journal of Research: The First Twenty Years.Occupational Therapy in Health Care 2005,19(3),73-92.		◯			エビデンスの報告（研究の発表）		◯
108	Adcock Fiona;Burke G. Amos;Children with brain tumours: a critical reflection on a specialist coordinated assessment.British Journal of Occupational Therapy 2014,77(8),429-433.		◯	◯		脳腫瘍の子供に質の高い医療の提供	◯	◯
109	MacLachlan Janna;Davis Jane A.;Clarifying differences and exploring opportunities for collaboration between CJOT and OT Now.Canadian Journal of Occupational Therapy 2016,83(4),200-201.		◯			作業の啓発		◯
110	Shea Chi-Kwan;Jackson Nancy;Client perception of a client-centered and occupation-based intervention for at-risk youth.Scandinavian Journal of Occupational Therapy 2015,22,173-180.	◯		◯		クライエントの作業ニーズの達成	◯	◯	◯	◯
111	Rebeiro Karen L.;Client perspectives on occupational therapy practice: Are we truly client-centred?.Canadian Journal of Occupational Therapy 2000.	◯				クライエントの作業ニーズの達成	◯	◯		◯
112	Zagzoog N.;Chinchalkar J.;Sumsion T.;Client satisfaction of hand therapy intervention: An evaluation of the effectiveness of therapy for clients recovered from complex regional pain syndrome.The Canadian Journal of Plastic Surgery 2008,16(1),27-35.			◯		クライエントの満足度の増加		◯	◯
113	Mew Melissa M.;Fossey Ellie;Client-centred aspects of clinical reasoning during an initial assessment using the Canadian Occupational Performance Measure.Australian Occupational Therapy Journal 1996,43(3/4),155-166.		◯			クライエント中心のOTの実践		◯	◯
114	Hammell Karen R. Whalley;Client-centred practice in occupational therapy: Critical reflections.Scandinavian Journal of Occupational Therapy 2013,20,174-181.	◯				クライエント中心の実践	◯	◯	◯	◯
115	Dereall Michele;Urbanowski Reg;Clinical education on in Saskatchewan: A needs assessment.Canadian Journal Occupation Therapy 1995,62(3),148-153.	◯				学生の知識とスキルの向上		◯	◯
116	Huddleston Rosalind;Clinical Placements for the Professions Allied to Medicine, Part 1: A Summary.British Journal of Occupational Therapy 1999,62(5),213-219.		◯			臨床教育の質の向上		◯	◯
117	Jarvis-Selinger Sandra;Chan Elmira;Payne Ryan;et,al;Clinical Telehealth Across the Disciplines: Lessons Learned.TELEMEDICINE and e-HEALTH 2008.			◯		患者管理の促進		◯	◯
118	Larsen Anette Enemark;Winge Christina Jessen;Christensen Jeanette Reffstrup;Clinical utility of the Danish version of the Canadian Occupational Performance Measure.Scandinavian Journal of Occupational Therapy 2019.			◯		目標の決定	◯	◯	◯
119	Welch Amanda;Dawson Pamela;Closing the gap: collaborative learning as a strategy to embed evidence within occupational therapy practice.Journal of Evaluation in Clinical Practice 2006,12(2),227-238.	◯	◯			効果的な学習		◯	◯	◯
120	Nelson Alison;Gray Marion;Jensen Heather;et,al;Closing the gap: Supporting occupational therapists topartner effectively with First Australians.Australian Occupational Therapy Journal 2011,58(1),17-24.	◯	◯	◯		研究成果の発表		◯
121	Graham Fiona;Rodger Sylvia;Ziviani Jenny;Coaching parents to enable children’s participation: An approach for working with parents and their children.Australian Occupational Therapy Journal 2009,56(1),16-23.	◯	◯			質の良い作業療法の提供	◯	◯	◯	◯
122	Beer Martin;Slack Frances;Armitt Gillian;Collaboration and Teamwork:Immersion and Presence in an Online Learning Environment.Information Systems Frontiers 2005,7(1),27–37.			◯		学びを高めるコミュニティの設立	◯	◯	◯	◯
123	Kennedy Sarah;Stewart Hugh;Collaboration between occupational therapists and teachers: Definitions, implementation and efficacy.Australian Occupational Therapy Journal 2011,58(3),209-214.		◯			子供の介入における質の高いOTの提供	◯	◯	◯	◯
124	Tewfik Diane;Collaboration in the Community: A Capstone Experience.Occupational Therapy in Health Care 2002,16(2/3),111-117.		◯			学生の知識とスキルの向上		◯
125	Kennedy Sarah;Stewart Hugh;Collaboration with teachers: A survey of South Australian occupational therapists’ perceptions and experiences.Australian Occupational Therapy Journal 2012,59(2),147-155.	◯	◯			質の良い学校作業療法の提供	◯	◯	◯	◯
126	Jung Bonny;Sainsbury Sandy;Grum Rosa Maria;et,al;Collaborative fieldwork education with student occupational therapists and student occupational therapist assistants. Canadian Journal of Occupational Therapy 2002,69(2),95-103.	◯	◯			学生の知識とスキルの向上	◯	◯	◯	◯	◯
127	Costa Ursula M.;Brauchle Gernot;Kennedy-Behr Ann;Collaborative goal setting with and for children as part of therapeutic intervention.Disability and Rehabilitation 2017,39(16),1589-1600.	◯	◯			家族中心のアプローチの提供	◯	◯		◯
128	Wilson A. L.;Harris S. R.; Collaborative Occupational Therapy: Teachers' Impressions of the Partnering for Change (P4C) Model.Physical & Occupational Therapy In Pediatrics 2018,38(2),130-142.	◯	◯			質の高いOTサービスを子供に提供。		◯	◯	◯
129	Brown G. Ted;Collaborative research between clinicians and academics: Necessary conditions, advantages and potential difficulties.Australian Occupational Therapy Journal 1994,41(1),19-26.		◯			研究成果の発表	◯	◯	◯	◯	◯
130	Pranger Tina;Brown G. Ted;Collaborative Research: Campus and Clinic Working Together.Canadian Journal of Occupational Therapy 1990,57(5),268-272.		◯			研究資金や研究の信頼性の向上	◯	◯	◯
131	Cusick Anne;Collaborative research: Rhetoric or reality?.Australian Occupational Therapy Journal 1994,41(2),49-54.		◯			作業療法研究の増加
132	Curtin Michael;Collaborative Research: the Next Step!.British Journal of Occupational Therapy 1995,58(11),457-457.		◯			作業療法研究の増加	◯	◯
133	Luboshitzky Dvora;Gaber Lee B.;Collaborative Therapeutic Homework Model in Occupational Therapy.Occupational Therapy in Mental Health 2000,15(1),43-60.		◯			質の良い作業療法の提供	◯	◯	◯
134	Hitch Danielle;Larkin Helen;Watchorn Valerie;et,al;Community mobility in the context of universal design: Inter-professional collaboration and education.Australian Occupational Therapy Journal 2012,59(5),375-383.		◯			学生の知識とスキルの向上、地域への利益還元	◯	◯	◯	◯
135	Turcotte Pier-Luc;Carrier Annie;Levasseur Me´lanie;Community-based participatory research remodelling occupational therapy to foster older adults’ social participation.Canadian Journal of Occupational Therapy 2019,86(4),262-276.		◯			地域作用療法サービスの提供	◯	◯	◯
136	McGrath Margaret;Moldes Ines Viana;Fransen Hetty;et,al;Community–university partnerships in occupational therapy education: a preliminary exploration of practice in a European context.Disability and Rehabilitation 2014,36(4),344-352.	◯				将来の雇用機会増大、認識の向上	◯	◯	◯
137	LaForme Fiss Alyssa C.;McCoy Sarah Westcott;Chiarello Lisa A.;et,al;Comparison of Family and Therapist Perceptions of Physical and Occupational Therapy Services Provided to Young Children with Cerebral Palsy.Physical & Occupational Therapy in Pediatrics 2012,32(2),210-226.	◯	◯	◯		家族の意識を変換して、質の良いサービスを提供する	◯		◯
138	Rosenberg Limor;Bart Orit;Ratzon Navah Z.;et,al;Complementary contribution of parents and therapists in the assessment process of children.Australian Occupational Therapy Journal 2013,60(6),410-415.	◯	◯	◯		子供の日常生活の評価の質の向上
139	Tran Carrie;Kaila Päivi;Salminen Helena;Conditions for interprofessional education for students in primary healthcare: a qualitative study.BMC Medical Education 2018,18(122).	◯		◯		ケアの質の向上	◯	◯	◯
140	Rosenberg Angela Easley;Conducting an Inventory of Informal Community-Based Resources for Children with Physical Disabilities, Physical & Occupational Therapy In Pediatrics 2000,20(1),59-79.	◯				子供へ質の高い教育システムの提供		◯	◯
141	Rosa Susan Ayres;Hasselkus Betty Risteen;Connecting With Patients: The Personal Experience of Professional Helping.Occupational Therapy Journal of Research 1996,16(4),245-260.		◯			対象の個人的な文脈の理解の促進	◯	◯
142	Gardner Jennifer;Mulry Claire M.;Chalik Sandee;Considering College?: Adolescents With Autism and Learning Disorders Participate in An On-Campus Service-Learning Program.Occupational Therapy in Health Care 2012,26(4),257-269.		◯			質の高い学校作業療法の提供	◯	◯	◯	◯
143	Hoare Brian J.;Wasiak Jason;Imms Christine;et,al;Constraint-induced movement therapy in the treatment of the upper limb in children with hemiplegic cerebral palsy.Cochrane Database of Systematic Reviews 2007.		◯			よいCIMTの提供		◯	◯
144	Taylor;Pepin;Consumer and community co-development in knowledge creation.Australian Occupational Therapy Journal 2019,66(4),415-416.		◯			研究の推進	◯	◯	◯
145	Dender Alma M.;Stagnitti Karen E.;Content and cultural validity in the development of the Indigenous Play Partner Scale.Australian Occupational Therapy Journal 2017,64(4),283-293.		◯	◯		子供の遊びの推進		◯	◯
146	Wachspress Batel;Maeir Adina;Mazor-Karsenty Tal;Content Validity of the Parentship Protocol: A Multidimensional Intervention for Parents of Adolescents with High-Functioning Autism Spectrum Disorder.Physical & Occupational Therapy In Pediatrics 2019,39(4),373-387.		◯			質の高いサービスの提供	◯	◯	◯	◯
147	Coffelt Ketti Johnson;Gabriel Linda S.;Continuing Competence Trends of Occupational Therapy Practitioners.The Open Journal of Occupational Therapy 2017,5(1),1-15.		◯			作業療法士のコンピテンシーが上がる		◯
148	Alriksson-Schmidt Ann;Rimstedt Amanda Burman;Hägglund Gunnar;CPUP-A multidisciplinary secondary prevention program for individuals with cerebral palsy.International Journal of Integrated Care 2019,19(S1),1-2.		◯			生活を充実する
149	Jong Anneke de;Kuiper Marlou de;Creating client support systems.International Journal of Integrated Care 2017,17(5),1-8.		◯			学習上の問題の解決
150	Ásmundsdóttir Elín Ebba;Creation of New Services: Collaboration Between Mental Health Consumers and Occupational Therapists.Occupational Therapy in Mental Health 2009,25(2),115-126.		◯			精神疾患クライエントへ新しいサービスの提供	◯	◯		◯
151	Farias Lisette;Rudman Debbie Laliberte;Pollard Nick;et,al;Critical dialogical approach: A methodological direction for occupation-based social transformative work.Scandinavian Journal of Occupational Therapy 2018.	◯				研究の推進	◯	◯	◯	◯
152	Mead Lorian;Mead Lloyd;Williams Lawrence;Cross-agency collaboration using visual learning techniques to support inclusion through a healthy eating project.Journal of Assistive Technologies 2009,3(1),32-36.		◯			学習障害の人のための良い食事のスキルの報告書の提供	◯	◯
153	Witchger Hansen Anne Marie;Crossing Borders: A Qualitative Study of How Occupational Therapy Educators and Scholars Develop and Sustain Global Partnerships.Occupational Therapy International 2015,22,152-162.	◯				作業療法の質の高い教育の提供	◯	◯	◯	◯
154	Haak Maria;Himmelsbach Ines;Granbom Marianne;et,al;Cross-national and multi-language qualitative research: challenges and recommendations.British Journal of Occupational Therapy 2013,76(7),333-336.		◯	◯		研究の実施		◯
155	Gantschnig Brigitte E.;Page Julie;Fisher Anne G.;Cross-regional validity of the assessment of motor and process skills for use in middle Europe.Journal of Rehabilitation Medicine 2012,44,151-157.	◯				研究の実施		◯
156	Papadimitriou Christina;Magasi Susan;Frank Gelya;Current Thinking in Qualitative Research: Evidence-Based Practice, Moral Philosophies, and Political Struggle.OTJR:Occupation,Participation & Health 2012,32(1),S2-S5.		◯			質の高いサービスの提供		◯	◯
157	Yalon-Chamovitza Shira;Kraiema Yoav;Gutmanb Carolyn;Deconstructing hierarchies: Service users as co-teachers in occupational therapy education.Work 2017,56(3),381-386.	◯	◯			学生に質の高い教育の提供	◯		◯
158	Leland Natalie E.;Lepore Michael;Wong Carin;et,al;Delivering high quality hip fracture rehabilitation: the perspective of occupational and physical therapy practitioners.Disability and Rehabilitation 2017.			◯		質の良いサービスの提供とチームアプローチ	◯		◯	◯	◯
159	du Toit Sanetta HJ;McGrath Margaret;Dementia in prisons – enabling better care practices for those ageing in correctional facilities.British Journal of Occupational Therapy 2018,81(8),460-462.		◯			犯罪認知症者への良いサービスの提供	◯	◯	◯
160	Liaw Sok Ying;Soh Shawn Leng-Hsien;Tan Khoon Kiat;et,al;Design and evaluation of a 3D virtual environment for collaborative learning in interprofessional team care delivery.Nurse Education Today 2019,81,64-71.		◯	◯		他職種連携教育の実践	◯	◯	◯
161	Gooberman-Hill Rachael;Jinks Clare;Boucas Sofia Barbosa;et,al;Designing a placebo device: involving service users in clinical trial design.Health Expectations 2013,16(4),e100-e110.		◯			良いデザインのスプリントの販売		◯	◯
162	Döpp Carola ME;Graff Maud JL;Rikkert Marcel GM Olde;et,al;Determinants for the effectiveness of implementing an occupational therapy intervention in routine dementia care.Implementation Science 2013,8(1),131-131.	◯	◯	◯		地域の認知症者への医療サービスの向上		◯	◯	◯
163	Siemonsma Petra;Do¨pp Carola;Alpay Laurence;et,al;Determinants influencing the implementation of home-based stroke rehabilitation: a systematic review.Disability and Rehabilitation 2014,36(24),2019-2030.			◯		質の良いサービスの提供とチームアプローチ	◯	◯
164	Sherwood Devon A.;Kramlich Debra;Rodriguez Kira;et,al;Developing a Screening, Brief Intervention, and Referral to Treatment (SBIRT) program with multiple health professions programs 2019,33(6).		◯	◯		他職種連携の実践			◯
165	Kash Bita A.;Deshmukh A. A.;Developing a Strategic Marketing Plan for Physical and Occupational Therapy Services: A Collaborative Project Between a Critical Access Hospital and a Graduate Program in Health Care Management, Health Marketing Quarterly 2013,30(3),263-280.	◯	◯			共通する問題点の抽出	◯		◯
166	Richardson Barbara;Cooper Neil;Developing a virtual interdisciplinary research community in higher education.Journal of Interprofessional Care 2003,17(2),173-182.		◯			より良い大学院教育プログラムの提供	◯	◯	◯
167	Fleming-Castaldy Rita P.;Developing occupational therapy students’ information and historical literacy competencies: an interprofessional collaborative project.Journal of the Medical Library Association 2018,106,340-351.	◯	◯			より良い他職種連携大学院教育プログラムの提供	◯		◯	◯
168	Baxter Theresa;Blackbourn Sara;Hussey Deborah;et,al;Developing the local workforce: is work-based learning the solution?.British Journal of Occupational Therapy 2009,72(9),411-415.		◯			より良い地域OT教育プログラムの提供		◯	◯
169	Fisher Gail;Kayhan Elaine;Developing the Residential Environment Impact Survey Instruments Through Faculty–Practitioner Collaboration.Occupational Therapy in Health Care 2012,26(4),224-239.		◯			クライエント中心の実践、効果的な研究調査の実施	◯	◯	◯	◯
170	Kinsella A.T.;Piersol C.V.;Development and Evaluation of a Collaborative Model Level II Fieldwork Program.The Open Journal of Occupational Therapy2018,6(3),1-14.		◯			より良い臨床実習の提供		◯	◯
171	Copley Jodie;Turpin Merrill;Gordon Siobhan;et,al;Development and evaluation of an occupational therapy program for refugee high school students.Australian Occupational Therapy Journal 2011,58(4),310-316.	◯	◯	◯		難民の人への教育			◯
172	Almasri N.A.;Saleh M.;Abu‐Dahab S.;et,al;Development of a Cerebral Palsy Follow‐up Registry in Jordan (CPUP‐Jordan).Child Care Health 2017,1-9.			◯		より良い連携			◯
173	Richardson Julie;Letts Lori;Childs Anne;et,al;Development of a Community Scholar Program: An Interprofessional Initiative.Journal of Physical Therapy Education 2010,24(1),37-43.		◯			地域社会に関する質の高い他職種連携教育及びサービスの提供	◯	◯	◯	◯	◯
174	Duque R. Lyle;Grecia Anthony;Ching Penafrancia E.;Development of a national occupational therapy disaster preparedness and response plan: the Philippine experience.World Federation of Occupational Therapists Bulletin 2013,68(1),26-30.		◯			災害対策の立案	◯	◯
175	Tan Bhing Leet;Kumar Vasanth Ravindra;Devaraj Prathipraj;Development of a new occupational therapy service in a Singapore prison.British Journal of Occupational Therapy 2015,78(8),525-529.		◯	◯		刑務所OTの提供			◯
176	Levack W;Tomori K;Takahashi K;et,al;Development of an English-language version of a Japanese iPad application to facilitate collaborative goal setting in rehabilitation: a Delphi study and field test.BMJ Open 2018,8(e018908).	◯				目標設定	◯		◯
177	Bausewein Claudia;Jolley Caroline;Reilly Charles;Development, effectiveness and cost-effectiveness of a new out-patient Breathlessness Support Service: study protocol of a phase III fast-track randomised controlled trial.BMC Pulmonary Medicine 2012,12(58).		◯	◯		緩和ケアのサービスの提供
178	Bamonte Linda;Developmental Presentation, Medical Complexities, and Service Delivery for a Child With 16p11.2 Deletion Syndrome.Pediatric Physical Therapy 2015,27(1),90-99.		◯				◯	◯	◯
179	Nightlinger Kathleen;Developmentally Supportive Care in the Neonatal Intensive Care Unit: An Occupational Therapist’s Role.Neonatal Netw 2011,30(4).	◯				新生児に質の高い包括的なケアの提供		◯	◯	◯
180	Masoud Melanie;Prange Lyndsey;Wuchich Jeffrey;et,al;Diagnosis and Treatment of Alternating Hemiplegia of Childhood.Current Treatment Options in Neurorogy 2017,19(8).			◯		小児麻痺の最新の情報提供	◯	◯	◯
181	Carstensen Tove;Bonsaksen Tore;Differences and similarities in therapeutic mode use between occupational therapists and occupational therapy students in Norway.Scandinavian Journal of Occupational Therapy 2016.	◯				より良い関係性の提示	◯		◯
182	Takahashi Susan;Brissette Sharon;Thorstad Kelly;Different Roles, Same Goal: Students Learn about Interprofessional Practice in a Clinical Setting.Nursing Leadership 2010,23(1),32-39.	◯	◯			多職種連携したケアプランの作成	◯	◯	◯	◯
183	Du Toit Sanetta H.J.; Boning Wilmarie;Merwe Tania Rauch Van Der;Dignity and respect: facilitating meaningful occupation for SeSotho elders.Scandinavian Journal of Occupational Therapy 2014,21,125-135.	◯				質の高いサービスの提供	◯	◯	◯	◯
184	Haiman Susan;Dilemmas in Professional Collaboration With Consumers.Psychiatric Services 1995,46(3),443-445.	◯				より良いサービスの提供	◯
185	Zheng Yu Hang (Eric);Palombella Andrew;Salfi Jenn;et,al;Dissecting through Barriers: A Follow-up Study on the Long-Term Effects of Interprofessional Education in a Dissection Course with Healthcare Professional Students.Anatomical Sciences Education 2018.			◯		より良い他職種連携大学院教育プログラムの提供	◯	◯	◯	◯
186	Fernandes Alisha Rebecca;Palombella Andrew;Salfi Jenn;Dissecting Through Barriers: A Mixed-Methods Study on the Effect of Interprofessional Education in a Dissection Course With Healthcare Professional Students. Anatomical Sciences Education 2015.			◯		より良い他職種連携大学教育プログラムの提供	◯	◯	◯	◯
187	Atwal Anita;Caldwell Kay;Do all health and social care professionals interact equally: a study of interactions in multidisciplinary teams in the United Kingdom.Scandinavian Journal of Caring Sciences 2005,19,268-273.	◯				より良いサービスの提供	◯	◯	◯
188	Atwal Anita;Caldwell Kay;Do multidisciplinary integrated care pathways improve interprofessional collaboration?.Scandinavian Journal of Caring Sciences 2002,16(4),360-367.	◯	◯			より良いサービスの提供	◯		◯
189	Sealey-Lapes Christine;Do you involve Service Users in Clinical Governance?.British Journal of Occupational Therapy 2000,63(11),515-515.		◯			質の高いサービスの提供	◯	◯
190	Falk Annika Lindh;Hammar Mats;Nyström Sofia;Does gender matter? Differences between students at an interprofessional training ward.Journal of Interprofessional Care 2015,29(6),616-621.			◯		より良い他職種連携大学院教育プログラムの提供	◯
191	Hébert Michèle L.J.;Kehayia Eva;Prelock Patricia;et,al;Does occupational therapy play a role for communication in children with autism spectrum disorders?.International Journal of Speech-Language Pathology 2014,16(6),594-602.	◯	◯	◯		より良いサービスの提供	◯	◯	◯	◯
192	Corcoran JR;Herbsman JM;Bushnik T;et,al;Early Rehabilitation in the Medical and Surgical Intensive Care Units for Patients With and Without Mechanical Ventilation: An Interprofessional Performance Improvement Project.PM&R 2016,9(2),113-119.		◯	◯		より良いそうきリハビリテーションの提供			◯
193	Muñoz Jaime Phillip;Provident Ingrid M.;Hansen Anne Marie Witchger;Educating for Community-Based Practice: A Collaborative Strategy.Occupational Therapy in Health Care 2004,18(1/2),151-169.		◯			より良い教育の提供	◯		◯
194	Padilla René;Educating Leaders for the AOTA Centennial Vision.Occupational Therapy in Health Care 2007,21(1/2),305-307.		◯			会員へのより良い教育の提供	◯
195	Boerema Christina;Stanley Mandy;Westhorp Penny;Educators’ perspective of online course design and delivery.Medical Teacher 2007,29(8),758-765.		◯			よりよりオンライン教材の提供	◯	◯	◯
196	Vachon Brigitte;LeBlanc Jeannette;Effectiveness of past and current critical incident analysis on reflective learning and practice change.Medical Education 2011,45,894–904.	◯				優れたインシデント分析（研究）の実施	◯	◯
197	An Mihee;Palisano Robert J.;Yi Chung-Hwi;et,al;Effects of a Collaborative Intervention Process on Parent–Therapist Interaction: A Randomized Controlled Trial, Physical & Occupational Therapy In Pediatrics 2018.			◯		より良い小児リハの提供	◯		◯		◯
198	Hallin Karin;Henriksson Peter;Dalen Nils;et,al;Effects of interprofessional education on patient perceived quality of care.Medical Teacher 2011,33(1),e22-e26.		◯			良い教育の提供	◯		◯	◯
199	Ammeraal M.;Kantartzis S.;Burger M.;et,al;ELSiTO. A Collaborative European Initiative to Foster Social Inclusion with Persons Experiencing Mental Illness.Occupational Therapy International 2013,20(2),65-74.		◯	◯		新しいプロジェクトの可能性、潜在的なOT教育への貢献	◯	◯	◯	◯
200	Robinson Luke S.;Brown Ted;O’Brien Lisa;Embracing an occupational perspective: Occupation-based interventions in hand therapy practice.Australian Occupational Therapy Journal 2016.	◯				より良いサービスの提供	◯		◯	◯
201	Morrell BLM;Carmack JN;Kemery S;et,al;Emergency on campus! Quantitative analysis of the effects of an interprofessional simulation on health care students.Athletic Training Education Journal 2019,14(2),93-98.		◯			より良い教育の提供		◯	◯	◯
202	Vachona Brigitte;Durand Marie-Jose ´;LeBlancb Jeannette;Empowering occupational therapists to become evidence-based work rehabilitation practitioners.Work 2010,37(2),119-134.	◯	◯			より良いサービスの提供、エビデンスに基づいた実践の促進	◯	◯	◯	◯	◯
203	Whatley Elise;Fortune Tracy;Williams Anne E.;Enabling occupational participation and social inclusion for people recovering from mental ill-health through community gardening.Australian Occupational Therapy Journal 2015,62,428-437.	◯				より良い地域サービス（精神）の提供	◯	◯	◯	◯
204	Blas Alexa Jane T.;Beltran Kenneth Matthew B.;Martinez Pauline Gail V.;et,al;Enabling Work: Occupational Therapy Interventions for Persons with Occupational Injuries and Diseases: A Scoping Review.Journal of Occupational Rehabilitation 2018,28(2),201-214.	◯	◯			より良い職業リハの提供	◯		◯		◯
205	Selanikyo Efrat; Yalon-Chamovitz Shira;Weintraub Naomi;Enhancing classroom participation of students with intellectual and developmental disabilities.Canadian Journal of Occupational Therapy 2017.	◯				知的発達障害者の授業参加を促進するサービスの提供	◯	◯	◯		◯
206	Langstaff Caryn;Martin Cally;Brown Gwen;et,al;Enhancing Community-Based Rehabilitation for Stroke Survivors: Creating a Discharge Link.Topics in Stroke Rehabilitation 2014,21(6),510-519.	◯				効果的な在宅サービスの提供	◯		◯
207	McMahon Susan E.;Enhancing Motor Development in Infants and Toddlers: A Multidisciplinary Process for Creating Parent Education Materials.Newborn & Infant Nursing Reviews 2013,13(1),35-41.		◯			発達障害児に対する家族の効果的な介入の促進	◯		◯
208	Wilding Clare;Curtin Michael;Whiteford Gail;Enhancing occupational therapists’ confidence and professional development through a community of practice scholars.Australian Occupational Therapy Journal 2012,59(4),312-318.	◯	◯			作業療法コミュニティの形成	◯	◯	◯
209	Thomas Yvonne;Judd Jenni;Establishing a community of practice for Occupational Therapy curriculum development: The value of a two-way process.Australian Occupational Therapy Journal 2015,62(4),238-245.	◯	◯	◯		新しいカリキュラムの作成	◯	◯	◯	◯
210	Blackburn Roxann;Presson Kimberly;Laufman Robin;et,al;Establishing an Inpatient Gym for Recipients of Stem Cell Transplantation: A Multidisciplinary Collaborative.Clinical Journal of Oncology Nursing 2016,20(1),66-71.		◯			造血幹細胞移植（HSCT）を受けている患者へのより良いサービスの提供		◯	◯
211	Delany Clare;Galvin Jane;Ethics and shared decision-making in paediatric occupational therapy practice.Developmental Neurorehabilitation 2014,17(5),347-354.	◯	◯	◯		質の良い家族と子供へのサービスの提供	◯	◯	◯	◯
212	Putman Koen;Wit Liesbet De;European Comparison of Stroke Rehabilitation.Topics in Stroke Rehabilitation 2009,16(1),20-26.	◯				脳卒中リハビリテーションの質の向上			◯
213	Fisher Anne G.;Griswold Lou Ann;Munkholm Michaela;et,al;Evaluating domains of everyday functioning in people with developmental disabilities.Scandinavian Journal of Occupational Therapy 2016.	◯				適切な評価の提供	◯
214	Martin Marion;Morris Jane;Moore Ann;et,al;Evaluating Practice Education Models in Occupational Therapy: Comparing 1:1,2:1 and 3:1 Placements.British Journal of Occupational Therapy 2004,67(5),192-200.		◯			より良い実習教育の提供	◯	◯	◯
215	Rodger Sylvia;Thomas Yvonne;Fitzgerald Cate;et,al;Evaluation of a Collaborative Project to Engage Occupational Therapy Clinicians in Promoting Practice Placement Education.British Journal of Occupational Therapy 2008,71(6),248-252.		◯			より良い実習教育の提供	◯	◯	◯
216	King Gillian;Tam Cynthia;Fay Linda;et,al;Evaluation of an Occupational Therapy Mentorship Program: Effects on Therapists’ Skills and Family-Centered Behavior.Physical & Occupational Therapy in Pediatrics 2011,31(3),245-262.	◯				新人への良いメンターシッププログラムの提供	◯		◯	◯
217	Lundon Katie;Kennedy Carol;Rozmovits Linda;et,al;Evaluation of perceived collaborative behaviour amongst stakeholders and clinicians of a continuing education programme in arthritis care.Journal of Interprofessional Care 2013,27(5),401-407.	◯				効果的なチーム医療の推進	◯	◯	◯
218	Tse Samson;Lloyd Chris;Penman Merrolee;et,al;Evidence-based practice and rehabilitation: occupational therapy in Australia and New Zealand experiences.International Journal of Rehabilitation Research 2004,27(4),269-274.	◯	◯			エビデンスに基づいた実践の促進	◯	◯	◯	◯
219	Hayes Robyn L.;Mcgrath John J.;Evidence-Based Practice: The Cochrane Collaboration, and occupational therapy.Canadian Journal of Occupational Therapy 1998,65(3),144-151.		◯			良いエビデンスの提示		◯	◯
220	Lauckner Heidi M.;Stadnyk Robin L.;Examining an occupational perspective in a rural Canadian age-friendly consultation process.Australian Occupational Therapy Journal 2014,61,376-383.		◯			よりよりコンサルテーションシステムの確立	◯	◯	◯	◯	◯
221	Diamant Rachel;Pitonyak Jennifer S.;Corsilles-Sy Cecille;et,al;Examining Intraprofessional Competencies for Occupational Therapist and Occupational Therapy Assistant Collaboration.Occupational Therapy In Health Care 2018,32(4),325-340.		◯			より良いサービスの提供	◯	◯	◯	◯
222	Donica Denise K.;Holt Sarah;Examining Validity of the Print Tool Compared With Test of Handwriting Skills–Revised.OTJR: Occupation, Participation & Health 2019,39(3),167-175.		◯			新しい学校作業療法の提供	◯		◯
223	Pattison Marilyn;Excerpts from the Bi-Annual Report January 2010–December 2011.World Federation of Occupational Therapists Bulletin 2012,66(1),6-13.		◯			作業療法の知名度の向上	◯	◯	◯
224	Gerlach Alison J.;Teachman Gail;Laliberte-Rudman Debbie;et,al;Expanding beyond individualism: Engaging critical perspectives on occupation.Scandinavian Journal of Occupational Therapy 2017.	◯				作業科学の発展の推進	◯	◯	◯
225	Lysaght Rosemary;Thomas Aliki; Schmitz Cori;et,al;Expanding the foundation of occupational therapy educational research – A Canadian initiative.World Federation of Occupational Therapists Bulletin 2018,74(1),52-57.		◯			良い作業療法教育プログラムの提供	◯		◯
226	Prigg Allson;Experiences and perceived roles of occupational therapists working with children with special learning needs during transition to school: a pilot study.Australian Occupational Therapy Journal 2002,49(2),100-111.		◯			より良い学校作業療法の提供	◯		◯
227	Proffitt Rachel;Professor Assistant;Abraham Meredith;et,al;Experiences of individuals with arthritis who participate in quilting-related leisure activities.International Journal of Therapy & Rehabilitation 2019,26(10),1-10.		◯			クライエントの参加を促進	◯	◯	◯
228	Phelan Shanon;Steinke Laura;Mandich Angela;Exploring a cognitive intervention for children with pervasive developmental disorder.Canadian Journal of Occupational Therapy 2009,76(1),23-28.	◯	◯	◯		COOPの効果の促進			◯
229	Aguilar Alejandra;Stupans leva;Scutter Sheila;et,al;Exploring how Australian occupational therapists and physiotherapists understand each other's professional values: implications for interprofessional education and practice.Journal of Interprofessional Care 2014,28(1),15-22.	◯	◯	◯		PTとOTの良いチーム医療の提供	◯		◯	◯
230	Fletcher Tina S.;Parrish Jennifer L.;Sherman Michelle L.;Exploring How Live Theaters Promote Participation for Children with Special Needs.Physical & Occupational Therapy In Pediatrics 2018,38(2),157-167.	◯	◯	◯		子供達へのより良いサービスの提供	◯	◯	◯
231	Pizur-Barnekow Kris;Exploring Ordinary Childhood Occupations Through Community Partnerships.Occupational Therapy in Health Care 2007,21(1/2),51-60.		◯			より良い小児実習の提供	◯	◯	◯
232	Guay Manon;Levasseur Melanie;Turgeon-Londe¨I Sophie;et,al;Exploring support needed by home health aides in choosing bathing equipment: New challenges for occupational therapy collaboration.Work 2013,46(3),263-271.	◯	◯			より良い地域での入浴介助の可能性	◯		◯
233	Madi Mohammad;Hamzeh Hayat;Griffiths Mark;et,al;Exploring taught masters education for healthcare practitioners: a systematic review of literature.BMC Medical Education 2019,19(340).			◯		質の高い修士教育の提供	◯		◯
234	Buckland Nicole;Mackenzie Lynette;Exploring the role of occupational therapy in caring for cancer survivors in Australia: A cross sectional study.Australian Occupational Therapy Journal 2017.	◯				良いチーム医療の提供		◯	◯
235	Wagenfeld A.;Reynolds L.;Amiri T.;Exploring the Value of Interprofessional Collaboration between Occupational Therapy and Design: A Pilot Survey Study.The Open Journal of Occupational Therapy 2017,5(3),1-12.		◯			新しい作業療法の提供	◯	◯	◯	◯
236	Cole Julie;Extending the role of the occupational therapist in the promotion of collaborative medication management to facilitate occupation.British Journal of Occupational Therapy 2011,74(11),540-542.		◯	◯		効果的な薬理的アプローチの提供			◯
237	Cooper Brian A.;MacMillan Beth D.;Beck Ranit A.;et,al;Learning in Health & Social Care 2009,8(3),210-222.		◯			効果的なIPEの提供	◯	◯	◯	◯	◯
238	Hayward Karen S.;Facilitating Interdisciplinary Practice Through Mobile Service Provision to the Rural Older Adult.Geriatric Nursing 2005,26(1),29-33.		◯	◯		効果的な高齢者健康プログラムの実施	◯	◯	◯	◯
239	Fortuna Jennifer K.;Facilitating the Creative Process Through Collaboration.Open Journal of Occupational Therapy 2019,7(4),1-5.		◯			質の高い創作活動の援助		◯	◯
240	Kristensen Hanne Kaae;Borg Tove;Hounsgaard Lise;Facilitation of research-based evidence within occupational therapy in stroke rehabilitation.British Journal of Occupational Therapy 2011,74(10),473-483.		◯	◯		エビデンスに基づく作業療法の実践の促進	◯	◯	◯
241	Woznowski-Vu Arthur;Costa Christina Da; Turgeon-Provost Fe´lix;et,al;Factors Affecting Length of Stay in Adult Outpatient Physical Rehabilitation: A Scoping Review of the Literature.Physiotherapy Canada 2015,67(4),329-340.			◯		エビデンスの確立		◯	◯
242	Workman Melissa;Vogtle Laura K.;Yuen Hon K.;Factors Associated with Comfort Level of School-Based Occupational Therapists in Providing Low-Vision Services.Occupational Therapy In Health Care 2016,30(2),152-165.	◯	◯			視覚障害児への良いサービス提供			◯
243	Tariah Hashem Salman Abu;Hamed Razan T.;AlHeresh Rawan A.;et,al;Factors influencing job satisfaction among Jordanian occupational therapists: A qualitative study.Australian Occupational Therapy Journal 2011,58(6),405-411.	◯	◯			作業療法士の処遇改善
244	Hahn Elyse;DeRuiter;Family empowerment at Centro Ann Sullivan del Peru.World Federation of Occupational Therapists Bulletin 2013,67(1),22-26.		◯			質の高いサービスの提供	◯	◯	◯
245	Gibbs Varleisha;Toth-Cohen Susan;Family-Centered Occupational Therapy and Telerehabilitation for Children with Autism Spectrum Disorders.Occupational Therapy in Health Care 2011,25(4),298-314.		◯			質の高い家族中心の作業療法の提供			◯	◯
246	An Mihee;Palisano Robert J.;Family–professional collaboration in pediatric rehabilitation: a practice model.Disability and Rehabilitation 2014,36(5),434-440.			◯		家族のエンパワメントの促進	◯	◯	◯	◯
247	Stein Martin T.;Robinson Jane R.;Feeding Problems, Sleep Disturbances, and Negative Behaviors in a Toddler.Journal of Developmental and Behavioral Pediatrics 2000,21(5),351-355.	◯				質の高いケアの提供		◯	◯
248	Sy Michael Palapal;Filipino therapists’ experiences and attitudes of interprofessional education and collaboration: A cross-sectional survey.Journal of Interprofessional Care2017,31(6),761-770.	◯		◯		より良い教育と臨床実践の促進	◯	◯	◯
249	Gaspard Christine S.;Prentice Katherine A.;Focused Library Instruction for Occupational Therapy, Physical Therapy, and Respiratory Care Students and Faculty: Library Instruction in Allied Health.Medical Reference Services Quarterly 2014,33(3),335-342.	◯	◯			図書館の利用スキルの向上		◯	◯
250	Chui Adora L.Y.;Wong Chantal Isabelle;Maraj Sara A.;et,al;Forensic Occupational Therapy in Canada: The Current State of Practice.Occupational Therapy International 2016,23(3),229-240.		◯			より良い実践の提供	◯		◯
251	Manspeaker Sarah A.;Wallace Sarah E.;Shaughnessy Gillian;et,al;Fostering interprofessional teamwork through an immersive study abroad experience.Journal of Interprofessional Care 2019,33(5),1-4.		◯	◯		より良い医学教育の提供	◯	◯	◯
252	Coutu Marie-France;Légaré France;Durand Marie-José;et,al;Fostering shared decision making by occupational therapists and workers involved in accidents resulting in persistent musculoskeletal disorders: A study protocol.Implementation 2011,6(22),1-8.	◯				研究の実施	◯
253	Coker J.F.;Martin M.E.;Simpson R.M.;et,al;Frailty: an in-depth qualitative study exploring the views of community care staff.BMC Geriatrics 2019,19(47),1-12.			◯		フレイルの知識の提供	◯		◯
254	Guerrero Nina;Turry Alan;Geller Daniel;et,al;From Historic to Contemporary: Nordoff-Robbins Music Therapy in Collaborative Interdisciplinary Rehabilitation.Music Therapy Perspectives 2014,32(1),38-46.		◯			質の高い音楽療法の提供	◯	◯	◯	◯
255	Brown Catana;Functional Assessment and Intervention in Occupational Therapy.Psychiatric Rehabilitation Journal 2009,32(3),162-170.	◯	◯			他職種連携の促進		◯	◯
256	Waldersen BW.;Wolff JL.;Roberts L.;et,al;Functional Goals and Predictors of their Attainment in Low-Income Community-Dwelling Older Adults.Archives of Physical Medicine and Rehabilitateon 2017.	◯				高齢者への良いプログラムの提供			◯	◯
257	Brandão MB.;Oliveira RHS.;Mancini MC.;Functional priorities reported by parents of children with cerebral palsy: contribution to the pediatric rehabilitation process.Brazilian Journal of Physical Therapy 2014,18(6),563-571.		◯	◯		良い小児リハの提供
258	Prescott Sarah;Fleming Jennifer;Doig Emmah;Goal setting approaches and principles used in rehabilitation for people with acquired brain injury: A systematic scoping review.Brain Injury 2015,29(13-14), 1515-1529.			◯		良い目標設定の提供	◯		◯
259	Pritchard-Wiart Lesley;Phelan Shanon K.;Goal setting in paediatric rehabilitation for children with motor disabilities: a scoping review.Clinical Rehabilitation 2018,1-13.			◯		良い目標設定の提供、良いサービスの提供	◯	◯	◯
260	Tang Yan Heidi Shaunna;Clemson Lindy Maxted;Jarvis Fiona;et,al;Goal setting with caregivers of adults in the community: a mixed methods systematic review.Disability and Rehabilitation 2014,36(23),1943-1963.			◯		良い目標設定の提供、良いサービスの提供	◯	◯	◯
261	Muñoz Jaime Phillip;Farnworth Louise;Dieleman Crystal;Harnessing the Power of Occupation to Meet the Needs of People in Criminal Justice Settings.Occupational Therapy International 2016,23(3),221-228.		◯			より良い受刑者に対する作業療法の提供		◯	◯
262	Ramugondo Elelwani;Healing work: intersections for decoloniality.World Federation of Occupational Therapists Bulletin 2018,74(2),83-91.		◯			脱植民地主義の推進	◯
263	Cheung Winnie;Davey Jeanette;John Winsome St;et,al;Health literacy of mothers accessing child development services: a model of information use.Australian Journal of Primary Health 2016,22(6),497-504.		◯	◯		子どもの良い療育の推進	◯	◯	◯	◯
264	Hooper Kerry;Thomas Yvonne;Clarke Michelle;Health professional partnerships and their impact on Aboriginal health: An occupational therapist’s and Aboriginal health worker’s perspective.Australian Journal of Rural Health 2007,15,46-51.	◯		◯		アボリジニへの良いサービスの提供		◯	◯
265	Thomas Yvonne;Gray Marion;McGinty Sue;Homelessness and the right to occupation and inclusion: an Australian perspective.World Federation of Occupational Therapists Bulletin 2010,62(1),19-25.		◯			ホームレスへのサービスの提供				◯
266	Boland Leonie;Cunningham Miranda;Homelessness: Critical reflections and observations from an occupational perspective.Journal of Occupational Science 2019,26(2),308-315.		◯			作業療法士に新しい価値の提供	◯
267	Jeglinsky Ira;Carlberg Eva Brogren;Autti-Ra¨mo¨ Ilona;How are actual needs recognized in the content and goals of written rehabilitation plans?.Disability and Rehabilitation 2014,36(6),441-451.			◯		質の良い計画書の提供			◯
268	Hauck Katelyn;Chard Gill;How do employees and managers perceive depression: A worksite case study.Work 2009,33(1),13-22.		◯			職場鬱の軽減	◯	◯	◯	◯
269	Smith Emma;Mackenzie Lynette;How occupational therapists are perceived within inpatient mental health settings: The perceptions of seven Australian nurses.Australian Occupational Therapy Journal 2011,58(4),251-260.	◯	◯	◯		より良いサービスの提供	◯		◯	◯
270	Kayes Nicola M.;McPherson Kathryn M.;Human technologies in rehabilitation: ‘Who’ and ‘How’ we are with our clients.Disability and Rehabilitation 2012,34(22),1907-1911.		◯			より良いリハビリテーションの提供	◯	◯	◯	◯
271	Angeli Jennifer M.;Schwab Sarah M.;Huijs Lobke;et,al;ICF-inspired goal-setting in developmental rehabilitation: an innovative framework for pediatric therapists.Physiotherapy Theory and Practice 2019.			◯		より良い目標設定の促進	◯	◯	◯
272	Scobbie L, McLean D, Dixon D, et al. Implementing a framework for goal setting in community based stroke rehabilitation: a process evaluation. BMC Health Serv Res.2013;13:190.	◯				より良い目標設定の促進、より良いチーム医療の提供	◯	◯	◯
273	Szeto Grace P.Y.;Cheng Andy S.K.;Lee Edwin W.C.;et,al;Implementing the Work Disability Prevention Paradigm Among Therapists in Hong Kong: Facilitators and Barriers.Journal of Occupational Rehabilitation 2011,21(1),76-83.	◯	◯			より良い労働環境の提供			◯
274	Karia Purnima;Davis Janis;Importance of Addressing Driving with Older Adults in Primary Care and the Role of Occupational Therapy.Journal of the American Geriatrics Society 2016,64(9).		◯			より良いサービスの提供			◯
275	Erhardt Rhoda P.;Meade Vickie;Improving handwriting without teaching handwriting: The consultative clinical reasoning process.Australian Occupational Therapy Journal 2005,52(3),199-210.		◯			より良いサービスの提供		◯	◯
276	Kasven-Gonzalez;Souverain Regine;Miale Susan;Improving handwriting without teaching handwriting: The consultative clinical reasoning process.Palliative & Supportive Care 2010,8(3),359-369.	◯	◯			より良いサービスの提供	◯	◯	◯
277	Law Mary;Anaby Dana;Imms Christine;et,al;Improving the participation of youth with physical disabilities in community activities: An interrupted time series design.Australian Occupational Therapy Journal 2015,62,105-115.	◯				より良いサービスの提供	◯		◯
278	Farrow Kendra;Holden CathyL;echer Ed;et,al;Increasing Access to Vision Rehabilitation Services for Seniors Through Collaboration with Occupational Therapists.Journal of Visual Impairment & Blindness 2018,112(3),301-306.		◯			良い視覚リハの提供	◯
279	Zamjahn John B.;Beyer Ellen O.;Alig Kelly L.;et,al;Increasing Awareness of the Roles, Knowledge, and Skills of Respiratory Therapists Through an Interprofessional Education Experience.Respiratory Care 2018.	◯		◯		質の良い医学教育の提供	◯		◯
280	Roberts Elysa;Shamus Eric;Increasing medical students’ understanding of the role of occupational therapists.Journal of Interprofessional Care 2015,29(5),522-524.	◯	◯			質の良い医学教育の提供	◯		◯
281	Rodger Sylvia;Thomas Yvonne;Holley Sue;et,al;Increasing the occupational therapy mental health workforce through innovative practice education: A pilot project. Australian Occupational Therapy Journal 2009,56(6),409-417.	◯	◯			質の良い臨床実習の提供	◯		◯
282	Nyman Anneli;Lund Maria Larsson;Influences of the social environment on engagement in occupations: the experience of persons with rheumatoid arthritis. Scandinavian Journal of Occupational Therapy 2007,14(1),63-72.		◯			より良いサービスの提供	◯		◯
283	Powell Carol A.;Case-Smith Jane;Information Literacy Skills of Occupational Therapy Graduates: Promoting Evidence-Based Practice in the MOT Curriculum.Medical Reference Services Quarterly 2010,29(4),363-380.	◯	◯			卒業生への良い図書館サービスの提供			◯
284	Kirke Pamela;Layton Natasha;Sim Jenny;Informing fieldwork design: Key elements to quality in fieldwork education for undergraduate occupational therapy students.Australian Occupational Therapy Journal 2007,54,S13-S22.			◯		質の高い実習の提供	◯	◯	◯	◯
285	Golomb Meredith R.;McDonald Brenna C.;Warden Stuart J.;et,al;In-Home Virtual Reality Videogame Telerehabilitation inAdolescents With Hemiplegic Cerebral Palsy.Archives Physical Medicine and Rehabilitation 2010,91,1-8e1.	◯				ビデオゲームリハの提供
286	Reynolds Frances;Initial experiences of interprofessional problem-based learning: a comparison of male and female students' views.Journal of Interprofessional Care 2003,17(1),35-44.	◯	◯			質の高い教育やサービスの提供	◯	◯	◯	◯
287	Suarez-Balcazar Yolanda;Hammel Joy;Mayo Liliana;et,al;Innovation in Global Collaborations: From Student Placement to Mutually Beneficial Exchanges. Occupational Therapy International 2013,20(2),94-101.	◯	◯	◯		質の高い教育の提供	◯	◯	◯	◯
288	Coppola Susan;Sakornsatian Suchada;Thongkuay Saowalak;et,al;Innovative practice in accessible and inclusive tourism.World Federation of Occupational Therapists Bulletin 2012,66(1),43-46.		◯			作業療法サービスの発展	◯
289	Dusing Stacey C.;Drew Catherine M. Van;Brown Shaaron E.;Instituting Parent Education Practices in the Neonatal Intensive Care Unit: An Administrative Case Report of Practice Evaluation and Statewide Action.Physical Therapy 2012,92(7),967-975.		◯			親への教育の提供	◯	◯	◯	◯
290	Schreiber Jodi L.;Goreczny Anthony;Instructional Insight into Interprofessional Education (IPE).Occupational Therapy in Health Care 2013,27(2),180-185.	◯				より良い教育の提供		◯	◯
291	Goldberg Capt Kathy F.;Green Bart;Moore Jacqueline;et,al;Integrated musculoskeletal rehabilitation care at a comprehensive combat and complex casualty care program.Journal of Manipulative and Physiological Therapeutics 2009,32(9),781-791.	◯				より運動器リハサービスの提供	◯		◯		◯
292	Boruff Jill T.;Thomas Aliki;Integrating evidence-based practice and information literacy skills in teaching physical and occupational therapy students.Health Information & Libraries Journal 2011,28(4),264-272.	◯	◯			良い図書館サービスの利用	◯	◯	◯
293	Levasseur Melanie;Carrier Annie;Integrating health literacy into occupational therapy: Findings from a scoping review.Scandinavian Journal of Occupational Therapy 2012,19,305-314.	◯				ヘルスリテラシーの啓発	◯	◯	◯	◯
294	Van Steve;Singh Nandita;Integrating the Centennial Vision Into anEvidence-Based Fieldwork-Learning Experience.Occupational Therapy in Health Care 2010,24(1),68-73.		◯			良い学びの場の提供	◯		◯
295	Salsbury Stacie A.;Goertz Christine M.;Twist Elissa J.;et,al;Integration of Doctors of Chiropractic Into Private Sector Health Care Facilities in the United States: A Descriptive Survey.Journal of Manipulative & Physiological Therapeutics 2018,41(2),149-155.		◯	◯		良いカイロプラクティックサービスの提供	◯		◯		◯
296	Cipriani Joseph;Integration of International Service Learning in Developing Countries within Occupational Therapy Education: Process and Implications. Occupational Therapy In Health Care 2017,31(1),61-71.	◯	◯			良い教育の提供		◯	◯	◯	◯
297	Sweet L.;Integration of Outpatient Rehabilitation Services Into the Cancer Survivor Continuum of Care: A Systematic Approach.Rehabilitation Oncology 23013,30(4),48-48.		◯			良いがんリハの提供
298	Banks Sheila;Bell Elizabeth;Smits Emely;Integration tutorials and seminars: Examining the integration of academic and fieldwork learning by student occupational therapists.Canadian Journal of Occupational Therapy 2000,67(3),93-100.	◯				より良い実習教育の提供	◯	◯	◯
299	Lai Claudia K.Y.;Lai Daniel L.L.;Ho Jacqueline S.C.;et,al;Interdisciplinary collaboration in the use of a music-with-movement intervention to promote the wellbeing of people with dementia and their families: Development of an evidence-based intervention protocol.Nursing and Health Sciences 2016,18,79-84.			◯		認知症車に対してのより良い音楽療法の提供	◯		◯	◯
300	Conneeley Anne Louise;Interdisciplinary Collaborative Goal Planning in a Post-Acute Neurological Setting: a Qualitative Study.British Journal of Occupational Therapy 2004,67(6),248-255.		◯			質の高いサービスの提供	◯	◯	◯	◯
301	Giladi Nir;Manor Yael;Hilel Ariela;et,al;Interdisciplinary Teamwork for the Treatment of People with Parkinson’s Disease and Their Families.Current Neurology and Neuroscience Reports 2014,14(493),1-7.			◯		質の高いサービスの提供	◯		◯	◯
302	Krout John A.;Bergman Elizabeth;Bianconi Penny;et,al;Intergenerational Service Learning With Elders: Multidisciplinary Activities and Outcomes.Gerontology & Geriatrics Education 2010,31(1),55-74.		◯			高齢者へのサービスの提供、学習機会の提供	◯	◯	◯
303	Spring Hannah;Kunkel Marita;Gilman Isaac;et,al;International collaborations in learning and teaching: perspectives from a visiting professorship.Health Information and Libraries Journal 2016,33(3),249-254.		◯			より良い教育の提供	◯	◯	◯
304	Simonelis Julija;Njelesani Janet;Novak Laura;et,al;International fieldwork placements and occupational therapy: Lived experiences of the major stakeholders.Australian Occupational Therapy Journal 2011,58,370-377.	◯				教育効果の向上	◯		◯
305	Njelesani Janet;Stevens Marianne;Cleaver Shaun;et,al;International Research Partnerships in Occupational Therapy: A Canadian–Zambian Case Study.Occupational Therapy International 2013,20(2),75-84.	◯	◯			研究能力の向上	◯	◯	◯	◯	◯
306	Howell Dana M.;Wittman Peggy;Bundy Myra Beth;Interprofessional clinical education for occupational therapy and psychology students: A social skills training program for children with autism spectrum disorders.Journal of Interprofessional Care 2012,26,49-55.	◯		◯		より良い実習教育の提供	◯	◯	◯
307	Norgaard Birgitte;Draborg Eva;Vestergaard Erik;et,al;Interprofessional clinical training improves self-efficacy of health care students.Medical Teacher 2013,35(6),e1235-e1242.		◯	◯		学生の自己効力を向上させる教育の提供		◯	◯
308	Polo K.M.;Cahill S.M.;Interprofessional Collaboration to Support Children with Diabetes.The Open Journal of Occupational Therapy 2017,5(3).		◯			糖尿病者への良いサービスの提供			◯
309	Donovan Mary Lou;McCumber Sara;Interprofessional Collaborative Practice: Dementia Case Studies Engage Nurse Practitioner and Occupational Therapy Students.Journal of Nursing Education 2015.	◯				良い教育の提供	◯	◯	◯
310	Zorek Joseph;Raehl Cynthia;Interprofessional education accreditation standards in the USA: A comparative analysis.Journal of Interprofessional Care 2013,27,123-130.			◯		良い教育の提供	◯	◯	◯
311	Kim Young Joo;Radloff Jennifer C.;Stokes C. Kim;et,al;Interprofessional education for health science students’ attitudes and readiness to work interprofessionally: a prospective cohort study.Brazilian Journal of Physical Therapy 2019,153.	◯		◯		良い教育の提供	◯	◯	◯	◯
312	Pelham Kelly;Skinner Margot A.;McHugh Patrick;et,al;Interprofessional education in a rural community: the perspectives of the clinical workplace providers.Journal of Primary Health Care 2016,8(3),210-219.		◯			良い教育の提供	◯	◯	◯
313	Gee Bryan M.;Holst JenniFer;Baron Kathleen;et,al;Interpr Interprofessional E essional Education in Occupational Ther ducation in Occupational Therapy: The Idaho y: The Idaho State University Model.The Open Journal of Occupational Therapy 2016,4(2).		◯			より良い臨床実習の提供	◯		◯	◯
314	Lawlis Tanya;Wicks Alison;Jamieson Maggie;et,al;Interprofessional education in practice: Evaluation of a work integraged aged care program.Nurse Education in Practice 2016,17,161-166.		◯	◯		良い教育の提供	◯	◯	◯	◯
315	Cohen Elaine V.;Hagestuen Ruth;Gonzalez-Ramos Gladys;et,al;Interprofessional education increases knowledge, promotes team building, and changes practice in the care of Parkinson's disease.Parkinsonism and Related Disorders 2016,22,21-27.	◯				パーキンソン病者へのより良いサービスの提供	◯		◯
316	Lidskog Marie;Lofmark Anna;Ahlstrom Gerd;Interprofessional education on a training ward for older people: Students’ conceptions of nurses, occupational therapists and social workers.Journal of Interprofessional Care 2007,21(4),387-399.	◯	◯			より良い教育の提供	◯	◯	◯	◯
317	Yancey Nan Russell;Interprofessional Education: Collaboration or Disciplinary Muddling?.Nursing Science Quarterly 2018,31(2),124-125.		◯			より良い教育の提供
318	Hughesa Julie L.;Hemingway Steve;Smith Anthony G.;Interprofessional education: nursing and occupational therapy – could old rivals integrate?.Nurse Education in Practice2005,5(1),10-20.		◯			より良い実践の提供	◯	◯	◯	◯
319	Lumague Melodie;Morgan Alisha;Mak Diana;et,al;Interprofessional education: The student perspective.Journal of Interprofessional Care 2006,20(3),246-253.		◯			より良い教育の提供	◯		◯	◯
320	Snyman Stefanus;Donald Hananja;Interprofessional service_x0002_learning: cutting teeth and learning to crawl.Journal of Interprofessional Care 2019,33(3),328-335.		◯			より良い教育の提供	◯		◯	◯	◯
321	Gudmundsen Anita C.;Norbye Bente;Dahlgren Madeleine Abrandt;et,al;Interprofessional student meetings in municipal health service - Mutual learning towards a Community of Practice in patient care.Journal of Interprofessional Care 2019,33(1),93-101.		◯	◯		より良い学びの実践	◯	◯	◯	◯	◯
322	Kobayashi RIE;Schwartz Catrina R.;Willson Megan N.;et,al;Interprofessional Student Training: An Evaluation of Teaching Screening, Brief Intervention and Referral to Treatment (SBIRT).Journal of Social Work Practice in the Addictions 2019,19(1/2),26-46.		◯			より良い教育の提供	◯		◯	◯
323	Crawford Ruth M.;Gallagher Peter;Harding Thomas;et,al;Interprofessional undergraduate students talk about nurses and nursing: A qualitative study.Nurse Education Today 2016,39,7-11.			◯		より良い看護教育の提供	◯	◯	◯
324	Mu Keli;Royeen Charlotte Brasic;Interprofessional vs. interdisciplinary services in school-based occupational therapy practice.Occupational Therapy International 2004,11(4),244-247.	◯	◯			より良い用語の提供	◯		◯
325	May-Benson Teresa A.;Roley Susanne Smith;Mailloux Zoe;et,al;Interrater Reliability and Discriminative Validity of the Structural Elements of the Ayres Sensory Integration Fidelity Measure.American Journal of Occupational Therapy 2014,68,506-513.	◯				より良いサービスの提供		◯	◯
326	Fernandes Amanda Dourado Souza Akahosi;Cid Maria Fernanda Barboza;Speranza Marina;et,al;Intersectoriality in the !eld of child and adolescent mental health: proposal of occupational therapy in the school context.Brazilian Journal of Occupational Therapy / Cadernos Brasileiros de Terapia Ocupacional 2019,27(2),454-461.		◯			より良いサービスの提供	◯	◯	◯
327	M.A.Luttropp;B.M.Norling;M.S.Balton;Intervention practice for preschool children in need of special support: A comparative analysis between South Africa and Sweden.South African Journal of Occupational Therapy 2007,37(3),22-24.		◯			より良いサービスの提供			◯
328	Block Pamela;Ricafrente-Biazon Melissa;Russo Ann;et,al;Introducing Disability Studies to Occupational Therapy Students.American Journal of Occupational Therapy 2005,59(5),554-560.	◯	◯			新しい教育の提供	◯	◯	◯
329	Townsend Elizabeth A.;Polatajko Helene J.;Craik Janet M.;et,al;Introducing the Leadership in Enabling Occupation (LEO) Model.Canadian Journal of Occupational Therapy 2011,78(4),255-259.		◯			作業療法士の働き方改革	◯
330	Rens Lezahn;Joosten Annette;Investigating the experiences in a school-based occupational therapy program to inform community-based paediatric occupational therapy practice.Australian Occupational Therapy Journal 2014,61(3),148-158.	◯	◯	◯		良いサービスの提供	◯	◯	◯	◯
331	Northen Jena G.;Rust Diane M.;Nelson Craig E.;et,al;Involvement of Adult Rehabilitation Patients in Setting Occupational Therapy Goals.The American Jourunal of Occupational Therapy 1995,49(3),214-220.	◯				良いサービスの提供		◯
332	Rooke C.;Jones B.;Thomas M.;Involving service users in delivering alcohol addiction therapy.Nursing Standard 2014,28(42),44-48.		◯			実態の世間への公表	◯
333	Cooper Helen;Spencer-Dawe Eileen;Involving service users in interprofessional education narrowing the gap between theory and practice.Journal of Interprofessional Care 2006,20(6),603-617.		◯			より良い教育の提供	◯	◯	◯
334	Mellor Rebecca;Cottrell Neil;Moran Monica;“Just working in a team was a great experience…” – Student perspectives on the learning experiences of an interprofessional education program.Journal of Interprofessional Care 2013,27(4),292-297.		◯			より良い教育の提供	◯		◯	◯
335	Mead Lorian;Mead Lloyd;Williams Lawrence;‘Keeping Safe’ – a community cohesion project linking health with education.Journal of Assistive Technologies 2010,4(2),36-39.		◯			より良いサービスの提供	◯		◯
336	Boshoff Kobie;Stewart Hugh;Key principles for confronting the challenges of collaboration in educational settings.Australian Occupational Therapy Journal 2013,60(2),144-147.	◯	◯			より良いサービスの提供	◯	◯	◯	◯
337	Byrne Aine;Pettigrew Catharine M.;Knowledge and attitudes of allied health professional students regarding the stroke rehabilitation team and the role of the Speech and Language Therapist.International Journal of Language & Communication Disorders 2010,45(4),510-521.	◯	◯			より良い教育の提供	◯	◯	◯
338	Cramm H.;Short B.;Donnelly C.A.;Knowledge translation and occupational therapy: A survey of Canadian university programs. The Open Journal of Occupational Therapy 2016,4(4),1-11.		◯			新しい技術の提供、良いサービスの提供
339	Cramm Heidi;White Catherine;KT and OT: A context for knowledge translation for occupational therapy.Occupational Therapy Now 2011,13(6),24-26.		◯			新しい技術の提供、良いサービスの提供	◯		◯
340	Thomas Corme;Toit Sanetta Henrietta Johanna du;Heerden Susanna Maria van;Leadership: The key to person-centred care.South African Journal of Occupational Therapy 2014,44(3),34-40.		◯			より良いサービスの提供	◯		◯	◯
341	Lidskog Marie;Lofmark Anna;Ahlstrom Gerd;Learning through participating on an interprofessional training ward.Journal of Interprofessional Care 2009,23(5),486-497.	◯	◯			より良い教育の提供	◯	◯	◯		◯
342	Villeneuve Michelle A.;Shulha Lyn M.;Learning Together for Effective Collaboration in School-Based Occupational Therapy Practice.Canadian Journal of Occupational Therapy 2012,79(5),293-302.	◯	◯	◯		より良いサービスの提供	◯	◯	◯	◯
343	Vogel Kimberly A.;Librarians and Occupational Therapy Faculty: A Collaboration for Teaching Evidence-Based Practice.Journal of Allied Health 2012,41(1),e15-e20.	◯				より良い教育の提供	◯		◯
344	Frank Gelya;Life Histories in Occupational Therapy Clinical Practice.The American Journal of Occupational Therapy 1996,50(4),251-264.	◯				ライフヒストリーの作成		◯	◯
345	Austin-McCain M.;LifeSteps: An Evidence-based Health Promotion Program for Underserved Populations – A Community Service Learning Approach.The Open Journal of Occupational Therapy 2015,3(2),1-13.		◯			よい地域サービスの提供			◯
346	Moskowitz Carol Brown;Rao Ashwini K.;Making a measurable difference in advanced Huntington disease care.Handbook of Clinical Neurology 2017,144(3),183-196.	◯				より良いサービスの提供	◯		◯	◯
347	Managing Community Care (MANAGING COMMUNITY CARE), 41-44. 1999 Jun; 7 (3): (4p)		◯			より良いサービスの提供				◯
348	Berg C, King A, Edwards DF. Mentoring Program for Young Adults with Sickle Cell Disease. Occup Ther Health Care. 2018;32(2):124-136.	◯				良いサービスの提供
349	Hamm J, Money AG, Atwal A, Ghinea G. Mobile three-dimensional visualisation technologies for clinician-led fall prevention assessments. Health Informatics J. 2019;25(3):788-810.		◯			アプリケーションの提供	◯		◯
350	Opacich KJ. Moral tensions and obligations of occupational therapy practitioners providing home care. Am J Occup Ther. 1997;51(6):430-435.		◯			良いサービスの提供	◯	◯	◯	◯
351	Smith R. Mouth stick design for the client with spinal cord injury. Am J Occup Ther. 1989;43(4):251-255.	◯				良いマウススティックの提供		◯	◯
352	Stanos S, Houle TT. Multidisciplinary and interdisciplinary management of chronic pain. Phys Med Rehabil Clin N Am. 2006;17(2):435-vii.	◯				良いサービスの提供		◯	◯	◯
353	Cardona Reyes H, Muñoz Arteaga J. Multidisciplinary production of interactive environments to support occupational therapies. J Biomed Inform. 2016;63:90-99.	◯				良いプロダクトの提供
354	Sahai-Srivastava S, Sigman E, Uyeshiro Simon A, Cleary L, Ginoza L. Multidisciplinary Team Treatment Approaches to Chronic Daily Headaches. Headache. 2017;57(9):1482-1491.	◯				より良い頭痛専門治療の提供
355	Juckett LA, Robinson ML, Wengerd LR. Narrowing the Gap: An Implementation Science Research Agenda for the Occupational Therapy Profession. Am J Occup Ther. 2019;73(5):7305347010p1-7305347010p6.		◯			研究と実践のギャップの解消
356	Vujcic M, Tomicevic-Dubljevic J, Grbic M, Lecic-Tosevski D, Vukovic O, Toskovic O. Nature based solution for improving mental health and well-being in urban areas. Environ Res. 2017;158:385-392.			◯		研究の実施
357	Savin-Baden M, Fisher A. Negotiating ‘Honesties’ in the Research Process. British Journal of Occupational Therapy. 2002;65(4):191-193.		◯			研究の実施	◯		◯
358	Landino J, Jnah AJ, Newberry DM, Iben SC. Neonatal Rhizomelic Chondrodysplasia Punctata Type 1: Weaving Evidence Into Clinical Practice. J Perinat Neonatal Nurs. 2017;31(4):350-357.		◯	◯		良いサービスの提供	◯		◯	◯
359	Seneviratne C, Reimer M. Neurodevelopmental treatment stroke rehabilitation: a critique and extension for neuroscience nursing practice. Axone. 2004;26(2):13-20.		◯			良いサービスの提供	◯	◯	◯
360	Dagsvik, G., Abildsnes, E. and Thygesen, E. Norwegian municipal rehabilitation services in transition. International Journal of Integrated Care. 2018;18(s2):291		◯			良いサービスの提供
361	du Toit SH, Casteleijn D, Adams F, Morgan-Brown M. Occupational justice within residential aged care settings – Time to focus on a collective approach. British Journal of Occupational Therapy. 2019;82(9):578-581.		◯			良い作業への従事	◯
362	Holmqvist K, Ivarsson AB, Holmefur M. Occupational therapist practice patterns in relation to clients with cognitive impairment following acquired brain injury. Brain Inj. 2014;28(11):1365-1373.	◯				良いサービスの提供			◯
363	Brian H, Cook S, Taylor D, Freeman L, Mundy T, Killaspy H. Occupational therapists as change agents in multidisciplinary teams. British Journal of Occupational Therapy. 2015;78(9):547-555.		◯	◯		良いサービスの提供		◯	◯
364	Holmberg V, Ringsberg KC. Occupational therapists as contributors to health promotion. Scand J Occup Ther. 2014;21(2):82-89.	◯				良いサービスの提供	◯		◯	◯
365	Holmqvist K, Kamwendo K, Ivarsson AB. Occupational therapists' descriptions of their work with persons suffering from cognitive impairment following acquired brain injury. Scand J Occup Ther. 2009;16(1):13-24.	◯				良いサービスの提供	◯		◯
366	Eriksson C, Tham K, Guidetti S. Occupational therapists' experiences in integrating a new intervention in collaboration with a researcher. Scand J Occup Ther. 2013;20(4):253-263.	◯	◯	◯		より良い臨床実践の提案	◯	◯	◯	◯
367	Atwal A, Money A, Harvey M. Occupational therapists' views on using a virtual reality interior design application within the pre-discharge home visit process. J Med Internet Res. 2014;16(12):e283. Published 2014 Dec 18.	◯	◯			良いサービスの提供	◯	◯	◯
368	Lloyd C, King R, Bassett H. Occupational Therapy and Clinical Research in Mental Health Rehabilitation. British Journal of Occupational Therapy. 2005;68(4):172-176.		◯			良い研究の実施		◯	◯
369	Mihailidis A, Polgar JM. Occupational therapy and engineering: Being better together. Can J Occup Ther. 2016;83(2):68-71.		◯			良いサービスの提供	◯		◯		◯
370	Cate Y, Baker SS, Gilbert MP. Occupational therapy and the person with diabetes and vision impairment. Am J Occup Ther. 1995;49(9):905-911.	◯				糖尿病者への良いサービスの提供	◯		◯
371	Coviello, Jeanne M. et al. Occupational Therapy Assistant Students’ Perspectives About the Development of Clinical Reasoning. The Open Journal of Occupational Therapy. 2019:1-14.		◯			より良い教育の提供	◯		◯
372	De Koker, Reninka, Sabine Lambers, and Luc Vercruysse. "Occupational therapy at ‘Klein Kasteeltje’in Brussels for children of asylum seekers who cannot participate in the Belgian schooling system." World Federation of Occupational Therapists Bulletin.2019;75(1): 34-42.		◯			子供達への作業的不公正の解消	◯	◯	◯	◯
373	Zango Martín I, Flores Martos JA, Moruno Millares P, Björklund A. Occupational therapy culture seen through the multifocal lens of fieldwork in diverse rural areas. Scand J Occup Ther. 2015;22(2):82-94.	◯				研究の推進、作業遂行の促進	◯		◯	◯
374	Miriam Crennan & Anne MacRae. Occupational Therapy Discharge Assessment of Elderly Patients from Acute Care Hospitals, Physical & Occupational Therapy In Geriatrics.2010; 28(1): 33-43,		◯			良いサービスの提供		◯	◯
375	Mason, V. C., & Mathieson, K. Occupational therapy employers’ perceptions of professionalism. The Open Journal of Occupational Therapy.2018; 6(1): 9.		◯			良いサービスの提供	◯	◯	◯	◯
376	Naidoo, D., Van Wyk, J., & Waggie, F. Occupational therapy graduates' reflections on their ability to cope with primary healthcare and rural practice during community service. South African Journal of Occupational Therapy. 2017; 47(3): 39-45.		◯			良いサービスの提供		◯	◯	◯
377	Milton, Y., & Roe, S. Occupational therapy home programmes for children with unilateral cerebral palsy using bimanual and modified constraint induced movement therapies: A critical review. British Journal of Occupational Therapy. 2017; 80(6): 337-349.		◯	◯		良いサービスの提供		◯
378	Novak I, Cusick A, Lannin N. Occupational therapy home programs for cerebral palsy: double-blind, randomized, controlled trial. Pediatrics. 2009;124(4):e606-e614.	◯				良いサービスの提供		◯	◯
379	Eleyinde S. Tayo, Lashmann Y. Deborah, Olosunde S. Oluwatoyin & Olugbode O. Ibukunoluwa. Occupational therapy in Nigeria: past, present and future, World Federation of Occupational Therapists Bulletin. 2012; 65:1, 62-64,		◯			より良い教育の実践
380	Steultjens EM, Dekker J, Bouter LM, van Schaardenburg D, van Kuyk MA, van den Ende CH. Occupational therapy for rheumatoid arthritis. Cochrane Database Syst Rev. 2004;2004(1):CD003114.		◯			良いサービスの提供
381	Markowitz M. Occupational therapy interventions in low vision rehabilitation. Can J Ophthalmol. 2006;41(3):340-347.	◯		◯		良いサービスの提供
382	Kaelin VC, Ray-Kaeser S, Moioli S, et al. Occupational Therapy Practice in Mainstream Schools: Results from an Online Survey in Switzerland. Occup Ther Int. 2019;2019:3647397.	◯	◯	◯		子供への良い教育の提供		◯	◯
383	Brown T, Gutman SA, Ho YS. Occupational therapy publications by Australian authors: A bibliometric analysis. Aust Occup Ther J. 2018;65(4):249-258.	◯	◯	◯		研究の実施		◯
384	Polatajko H, Miller J, MacKinnon J, Harburn K. Occupational Therapy Research in Canada. Report from the Association of Canadian Occupational Therapy University Programs. Canadian Journal of Occupational Therapy. 1989;56(5):257-261.		◯			研究費の獲得					◯
385	Ashburner J, Rodger S, Ziviani J, Jones J. Occupational therapy services for people with autism spectrum disorders: current state of play, use of evidence and future learning priorities. Aust Occup Ther J. 2014;61(2):110-120.	◯	◯	◯		自閉症児への良いサービスの提供			◯
386	Phillips I. Occupational therapy students explore an area for future practice in HIV/AIDS community wellness. AIDS Patient Care STDS. 2002;16(4):147-149.	◯				HIVの啓発	◯		◯
387	Howell D. Occupational therapy students in the process of interprofessional collaborative learning: a grounded theory study. J Interprof Care. 2009;23(1):67-80.	◯	◯	◯		より良い教育の提供	◯	◯	◯	◯
388	Hills C, Ryan S, Smith DR, Warren-Forward H, Levett-Jones T, Lapkin S. Occupational therapy students' technological skills: Are 'generation Y' ready for 21st century practice?. Aust Occup Ther J. 2016;63(6):391-398.	◯	◯	◯		OTに選択肢の提供	◯		◯
389	Fortune T, Maguire N, Carr L. Older consumers’ participation in the planning and delivery of mental health care: A collaborative service development project. Australian Occupational Therapy Journal. 2007;54(1):70-74.		◯			高齢者の参加の拡大		◯	◯
390	Madill HM, Brintnell SG. One nation or ten provinces: the relationship between the national and provincial associations. Can J Occup Ther. 1979;46(1):11-14.	◯				会員へのサービスの拡大		◯	◯
391	Falk AL, Hult H, Hammar M, Hopwood N, Dahlgren MA. One site fits all? A student ward as a learning practice for interprofessional development. J Interprof Care. 2013;27(6):476-481.		◯	◯		より良い教育の実践		◯	◯
392	Shaw L., McWilliam C, Sumsion T, MacKinnon J. Optimizing environments for consumer participation and self-direction in finding employment. OTJR: Occupation, Participation and Health.2007;27(2):59-70.		◯			良いサービスの提供	◯	◯	◯	◯
393	McKee P, Rivard A. Orthoses as enablers of occupation: client-centred splinting for better outcomes. Can J Occup Ther. 2004;71(5):306-314.	◯	◯			より良い装具の提供	◯		◯	◯
394	Aldrich R. OTJR's Occupational Science Section: An Incubator and Accelerator for Collaboration and Convergence Around Occupation. OTJR (Thorofare N J). 2019;39(4):187-188.		◯			新しい概念の提供			◯
395	George-Paschal L, Bowen MR. Outcomes of a mentoring program based on occupational adaptation for participants in a juvenile drug court program. Occupational Therapy in Mental Health.2019;35(3):262-286.		◯			良い教育とサービスの提供	◯	◯	◯
396	Scandinavian Journal of Caring Sciences (SCAND J CARING SCI), 277-284. Jun2011; 25 (2): (8p)		◯			より良いサービスの提供	◯	◯	◯	◯
397	Egilson ST. Parent perspectives of therapy services for their children with physical disabilities. Scand J Caring Sci. 2011;25(2):277-284.	◯				より良いサービスの提供	◯	◯	◯	◯
398	Patton S, Hutton E. Parents' perspectives on a collaborative approach to the application of the Handwriting Without Tears(®) programme with children with Down syndrome. Aust Occup Ther J. 2016;63(4):266-276.	◯	◯	◯		より良いサービスの提供	◯	◯	◯
399	Wiart L, Ray L, Darrah J, Magill-Evans J. Parents' perspectives on occupational therapy and physical therapy goals for children with cerebral palsy. Disabil Rehabil. 2010;32(3):248-258.	◯				より良い目標設定の促進	◯	◯	◯	◯
400	Hancock N, Bundy A, Tamsett S, McMahon M. Participation of mental health consumers in research: training addressed and reliability assessed. Aust Occup Ther J. 2012;59(3):218-224.	◯				良い研究の提供	◯	◯	◯
401	Palisano RJ, Chiarello LA, King GA, Novak I, Stoner T, Fiss A. Participation-based therapy for children with physical disabilities. Disabil Rehabil. 2012;34(12):1041-1052.	◯	◯	◯		より良いサービスの提供	◯	◯	◯	◯
402	Cockburn L, Trentham B. Participatory action research: integrating community occupational therapy practice and research. Can J Occup Ther. 2002;69(1):20-30.	◯	◯			新しいサービスの提供、作業的不公正の解消	◯	◯	◯	◯
403	Missiuna CA, Pollock NA, Levac DE, et al. Partnering for change: an innovative school-based occupational therapy service delivery model for children with developmental coordination disorder. Can J Occup Ther. 2012;79(1):41-50.	◯	◯	◯		より良いサービスの提供	◯	◯	◯	◯
404	Larsen SM, Stokholm G, Madsen AJ, Borg T. Partnership for practice change and knowledge development. Scand J Occup Ther. 2013;20(4):242-252.	◯	◯	◯		より良い教育の提供	◯	◯	◯
405	Gélinas I, Gélinas I. Partnership in research: A vehicle for reaching higher summits. Can J Occup Ther. 2016;83(4):204-215.	◯		◯		新しい知見の提供	◯	◯	◯	◯	◯
406	Thomas A, Storr C. WebCT in occupational therapy clinical education: implementing and evaluating a tool for peer learning and interaction. Occup Ther Int. 2005;12(3):162-179.		◯	◯		質の高い教育の提供		◯	◯
407	Wilburn VG, DeCleene HKE, Gahimer J, Beitman C, Moore, ES. Perceptions ofAcademic Fieldwork Coordinators Regarding the Value of Fieldwork in Emerging Areas of Practice. Open Journal of OccupationalTherapy.2016;4(4): Article 11.		◯	◯		質の高い教育の提供			◯
408	Yuen HK, Spicher HS, Semon MR, Winwood LM, Dudgeon BJ. Perceptions of Occupational Therapists on the Patient Protection and Affordable Care Act: Five Years After Its Enactment. Occup Ther Health Care. 2017;31(1):84-97.	◯				より良いサービスの提供	◯		◯	◯
409	Rosenfield D, Oandasan I, Reeves S. Perceptions versus reality: a qualitative study of students' expectations and experiences of interprofessional education. Med Educ. 2011;45(5):471-477.		◯	◯		質の高い教育の提供	◯		◯		◯
410	Chapman L, Nelson D.Person-Centered, Community-Based Occupational Therapy for a Man With Parkinson’s Disease: A Case Study, Activities, Adaptation & Aging.2014;38(2), 94-112.		◯			質の高い医療の提供	◯	◯	◯
411	Krutt H, Dyer L, Arora A, Rollman J, Jozkowski AC. PhotoVoice is a feasible method of program evaluation at a center serving adults with autism. Eval Program Plann. 2018;68:74-80.	◯				研究の実施	◯		◯
412	Watts E, Carlson G. Practical strategies for working with indigenous people living in Queensland, Australia. Occup Ther Int. 2002;9(4):277-293.	◯				良いサービスの提供	◯		◯	◯
413	Gustafsson L, Brown T, McKinstry C, Caine AM. Practice education: A snapshot from Australian university programmes. Aust Occup Ther J. 2017;64(2):159-169.	◯				良い教育の提供	◯		◯
414	Vincent C. Practices of recycling assistive technology in Quebec. Can J Occup Ther. 1999;66(5):229-239.	◯				より良いプログラムの提供	◯	◯	◯
415	Myers CT, Lotz J. Practitioner Training for Use of Evidence-Based Practice in Occupational Therapy. Occup Ther Health Care. 2017;31(3):214-237.	◯	◯			より良い実践技術の獲得	◯		◯
416	Titus S, Roman NV. Predictors of student agency: the relationship between student agency, learning support and learning experiences in an interprofessional health science faculty. J Interprof Care. 2019;33(3):308-312.		◯	◯		より良い教育の提供	◯	◯	◯	◯
417	Copp G, Caldwell K, Atwal A, Brett-Richards M, Coleman K. Preparation for cancer care: perceptions of newly qualified health care professionals. Eur J Oncol Nurs. 2007;11(2):159-167.	◯				より良いサービスの提供	◯	◯	◯	◯
418	Sheldon M, Cavanaugh JT, Croninger W, et al. Preparing rehabilitation healthcare providers in the 21st century: implementation of interprofessional education through an academic-clinical site partnership. Work. 2012;41(3):269-275.		◯			より良い教育の提供	◯	◯	◯
419	Giesbrecht E. Pressure ulcers and occupational therapy practice: a Canadian perspective. Can J Occup Ther. 2006;73(1):56-63.	◯	◯			より良いサービスの提供		◯	◯
420	De D, Wynn E. Preventing muscular contractures through routine stroke patient care. Br J Nurs. 2014;23(14):781-786.		◯			より良いサービスの提供	◯		◯
421	Thomas Y, Penman M. Prioritising practice education through collaborations. Aust Occup Ther J. 2017;64 Suppl 1:39-42.	◯	◯	◯		より良い教育の提供
422	Kururi N, Tozato F, Lee B, et al. Professional identity acquisition process model in interprofessional education using structural equation modelling: 10-year initiative survey. J Interprof Care. 2016;30(2):175-183.		◯	◯		より良いサービスの提供	◯	◯	◯
423	Bee P, Brooks H, Fraser C, Lovell K. Professional perspectives on service user and carer involvement in mental health care planning: a qualitative study. Int J Nurs Stud. 2015;52(12):1834-1845.	◯				より良いサービスの提供	◯	◯	◯
424	Fox V. Professional Roles in Community Mental Health Practice: Generalist Versus Specialist, Occupational Therapy in Mental Health.2013;29(1):3-9.		◯			より良いサービスの提供	◯		◯
425	Chung P. Professionals partnering with family carers in home-based activity for those with dementia. World Federation of Occupational Therapists Bulletin.2013; 67(1): 9-16.		◯			より良いサービスの提供			◯	◯
426	Eicher V, Murphy MP, Murphy TF, Malec JF. Progress assessed with the Mayo-Portland Adaptability Inventory in 604 participants in 4 types of post-inpatient rehabilitation brain injury programs. Arch Phys Med Rehabil. 2012;93(1):100-107.		◯			より良いサービスの提供
427	Fortune T, McKinstry C. Project-based fieldwork: perspectives of graduate entry students and project sponsors. Aust Occup Ther J. 2012;59(4):265-275.	◯				より良い実習教育の提供	◯		◯
428	Bonsaksen T, Celo C, Myraunet I, Granå KE, Ellingham B. Promoting academic-practice partnerships through students' practice placement. International Journal of Therapy and Rehabilitation.2013;20(1):33-39.		◯			より良い実習教育の提供	◯	◯	◯	◯
429	Lachmann H, Fossum B, Johansson UB, Karlgren K, Ponzer S. Promoting reflection by using contextual activity sampling: a study on students' interprofessional learning. J Interprof Care. 2014;28(5):400-406.	◯				良いサービスの提供	◯	◯	◯	◯
430	Hudson CC, Gauvin S, Tabanfar R, Poffenroth AM, Lee JS, O'Riordan AL. Promotion of role clarification in the Health Care Team Challenge. J Interprof Care. 2017;31(3):401-403.		◯	◯		良いサービスの提供			◯	◯
431	Laverdure PA, Rose DS. Providing educationally relevant occupational and physical therapy services. Phys Occup Ther Pediatr. 2012;32(4):347-354.		◯			より良い教育の提供	◯	◯	◯	◯
432	Larkin H, Hitch D, Watchorn V, Ang S, Stagnitti K. Readiness for interprofessional learning: a cross-faculty comparison between architecture and occupational therapy students. J Interprof Care. 2013;27(5):413-419.			◯		より良い教育の提供		◯	◯	◯
433	Lorenzo T, Joubert R. Reciprocal capacity building for collaborative disability research between disabled people's organizations, communities and higher education institutions. Scand J Occup Ther. 2011;18(4):254-264.		◯	◯		研究の実施	◯	◯	◯	◯
434	Reeves S, Freeth D. Re-examining the evaluation of interprofessional education for community mental health teams with a different lens: understanding presage, process and product factors. J Psychiatr Ment Health Nurs. 2006;13(6):765-770.	◯				より良い実践の提供（対立の解決）	◯	◯	◯		◯
435	Janssen RMJ, Satink T, Ijspeert J, et al. Reflections of patients and therapists on a multidisciplinary rehabilitation programme for persons with brachial plexus injuries. Disabil Rehabil. 2019;41(12):1427-1434.			◯		より良いサービスの提供	◯	◯	◯	◯	◯
436	Unruh AM. Reflections on: "So... what do you do?" Occupation and the construction of identity. Can J Occup Ther. 2004;71(5):290-295.	◯				より良いサービスの提供		◯	◯	◯
437	Kim LH, Leland NE. Rehabilitation Practitioners' Prioritized Care Processes in Hip Fracture Post-Acute Care. Phys Occup Ther Geriatr. 2016;34(2-3):155-168.		◯			より良いサービスの提供	◯		◯
438	Legg L, Langhorne P; Outpatient Service Trialists. Rehabilitation therapy services for stroke patients living at home: systematic review of randomised trials. Lancet. 2004;363(9406):352-356.	◯	◯	◯		研究データの提供
439	Burns JW, Higdon LJ, Mullen JT, Lansky D, Wei JM. Relationships among patient hostility, anger expression, depression, and the working alliance in a work hardening program. Ann Behav Med. 1999;21(1):77-82.	◯				より良いサービスの提供			◯	◯
440	Crist P, Gryglewicz A. Report of an international partnership to develop a new entry-level program and collaborative research agendas (occupational therapy) between Poland and the US. Postepy Rehabilitacji.2015;29 (1):55-61.		◯			より良い教育の提供	◯	◯	◯
441	Matsushima K, Kato T. Research on Positive Indicators for Teacher-Child Relationship in Children with Intellectual Disabilities. Occup Ther Int. 2015;22(4):206-216.	◯	◯	◯		より良い療育の提供	◯		◯
442	Hitch D, Lhuede K. Research priorities in mental health occupational therapy: A study of clinician perspectives. Aust Occup Ther J. 2015;62(5):326-332.	◯	◯	◯		良いアプローチの開発		◯
443	Cooke J, Bacigalupo R, Halladay L, Norwood H. Research use and support needs, and research activity in social care: a cross-sectional survey in two councils with social services responsibilities in the UK. Health Soc Care Community. 2008;16(5):538-547.	◯				他職種研究の実践	◯	◯	◯
444	Brown GT, Rodger S. Research utilization models: frameworks for implementing evidence‐based occupational therapy practice. Occupational Therapy International.1999;6(1):1-23.		◯			研究の利用の促進	◯	◯	◯
445	Davidson B, Hill AE, Nelson A. Responding to the World Report on Disability in Australia: lessons from collaboration in an urban Aboriginal and Torres Strait Islander school. Int J Speech Lang Pathol. 2013;15(1):69-74.		◯	◯		より良い実習とサービスの提供	◯	◯	◯	◯
446	Herron S. Review of experience with a collaborative eye care clinic in inpatient stroke rehabilitation. Top Stroke Rehabil. 2016;23(1):67-75.	◯		◯		より良い診断と介入の提供（サービス）
447	Reed K, Hocking C. Re-visioning practice through action research. Aust Occup Ther J. 2013;60(3):181-188.	◯				新しい知見の提供	◯	◯	◯
448	Bjørkedal ST, Torsting AM, Møller T. Rewarding yet demanding: client perspectives on enabling occupations during early stages of recovery from schizophrenia. Scand J Occup Ther. 2016;23(2):97-106.		◯			より良いサービスの提供	◯	◯	◯	◯
449	Hewlett S, Clarke B, O'Brien A, et al. Rheumatology education for undergraduate nursing, physiotherapy and occupational therapy students in the UK: standards, challenges and solutions. Rheumatology (Oxford). 2008;47(7):1025-1030.	◯		◯		より良い教育の提供	◯		◯
450	Mahaffey L, Burson KA, Januszewski C, Pitts DB, Preissner K. Role for Occupational Therapy in Community Mental Health: Using Policy to Advance Scholarship of Practice. Occup Ther Health Care. 2015;29(4):397-410.		◯			より良い教育やサービスの提供			◯
451	du Toit SH, Wilkinson AC, Adam K. Role of research in occupational therapy clinical practice: applying action learning and action research in pursuit of evidence-based practice. Aust Occup Ther J. 2010;57(5):318-330.	◯				新しいアプローチの開発	◯	◯	◯
452	Booth J, Hewison A. Role overlap between occupational therapy and physiotherapy during in-patient stroke rehabilitation: an exploratory study. J Interprof Care. 2002;16(1):31-40.	◯	◯			役割の重複（悪い結果）	◯		◯		◯
453	Forsyth K, Melton J, Raber C, Burke JP, Piersol CV. Scholarship of Practice in the Care of People with Dementia: Creating the Future Through Collaborative Efforts. Occup Ther Health Care. 2015;29(4):429-441.	◯	◯			新しいエビデンスの提供	◯	◯	◯
454	Forsyth K, Duncan EA, Mann LS. Scholarship of practice in the United kingdom: an occupational therapy service case study. Occup Ther Health Care. 2005;19(1-2):17-29.		◯			エビデンスの提供	◯	◯	◯
455	Forsyth K., Mann L.S, Kielhofner G. Scholarship of practice: Making occupation-focused, theory-driven, evidence-based practice a reality. British Journal of Occupational Therapy.2005;68(6):260-268.		◯			エビデンスに基づいた実践の促進	◯	◯	◯
456	Suarez-Balcazar Y, Hammel J. Scholarship of Practice: Scholars, Practitioners, and Communities Working Together to Promote Participation and Health. Introduction. Occup Ther Health Care. 2015;29(4):347-351.		◯			より良い学問的視座の提供		◯
457	Holavanahalli RK, Helm PA, Parry IS, Dolezal CA, Greenhalgh DG. Select practices in management and rehabilitation of burns: a survey report. J Burn Care Res. 2011;32(2):210-223.	◯				良いサービスの提供	◯
458	Hansen AM, Muñoz J, Crist PA, et al. Service learning: meaningful, community-centered professional skill development for occupational therapy students. Occup Ther Health Care. 2007;21(1-2):25-49.		◯			より良い教育とサービスの提供	◯	◯	◯		◯
459	Cooper H, Spencer-Dawe E. Involving service users in interprofessional education narrowing the gap between theory and practice. J Interprof Care. 2006;20(6):603-617.		◯			良い教育とサービスの提供	◯	◯	◯	◯
460	Pentland J, Maciver D, Owen C, et al. Services for children with developmental co-ordination disorder: an evaluation against best practice principles. Disabil Rehabil. 2016;38(3):299-306.	◯				子供への良いサービスの支援	◯	◯	◯
461	Cairns A, Kavanagh D, Dark F, McPhail SM. Setting measurable goals with young people: Qualitative feedback from the Goal Attainment Scale in youth mental health. The British Journal of Occupational Therapy.2015;78(4):253–259.		◯			より良い目標設定の確立	◯	◯	◯
462	Wise R. Seventh cervical rib associated with subclavian artery occlusion and multiple infarcts: case report. J Neurosci Nurs. 2008;40(3):169-172.		◯			より良いサービスの提供
463	Thomas H. Sexual function after stroke. Topics in Geriatric Rehabilitation.2016;32(3):204-209.		◯			より良いサービスの提供	◯		◯
464	Parsell G, Spalding R, Bligh J. Shared goals, shared learning: evaluation of a multiprofessional course for undergraduate students. Med Educ. 1998;32(3):304-311.		◯	◯		より良い教育の提供	◯	◯	◯	◯
465	Booth J, Nelson A. Sharing stories: using narratives to illustrate the role of critical reflection in practice with First Australians. Occup Ther Int. 2013;20(3):114-123.	◯	◯			新しい知見の提供	◯		◯	◯
466	Hammell KR, Miller WC, Forwell SJ, Forman BE, Jacobsen BA. Sharing the agenda: pondering the politics and practices of occupational therapy research. Scand J Occup Ther. 2012;19(3):297-304.	◯				クライエント中心の実践の促進	◯	◯	◯
467	Flagg JL, Flagg P, Beeler L, Sargent B. Commentary on "Short-term intensive neurodevelopmental treatment program experiences of parents and their children with disabilities". Pediatr Phys Ther. 2015;27(1):71.		◯	◯		より良いサービスの提供	◯	◯	◯	◯
468	Donkers HW, van der Veen DJ, Vernooij-Dassen MJ, Nijhuis-van der Sanden MWG, Graff MJL. Social participation of people with cognitive problems and their caregivers: a feasibility evaluation of the Social Fitness Programme. Int J Geriatr Psychiatry. 2017;32(12):e50-e63.		◯	◯		より良いサービスの提供	◯	◯	◯	◯	◯
469	Vincent R, Stewart H, Harrison J. South Australian school teachers' perceptions of occupational therapy reports. Aust Occup Ther J. 2008;55(3):163-171.	◯	◯	◯		より良いサービスの提供	◯	◯	◯	◯
470	Ateah CA, Snow W, Wener P, et al. Stereotyping as a barrier to collaboration: Does interprofessional education make a difference?. Nurse Educ Today. 2011;31(2):208-213.		◯			より良い教育の提供y	◯	◯	◯	◯
471	Carra K, Hyett N, Kenny A, Curtin M. Strengthening occupational therapy practice with communities after traumatic events. British Journal of Occupational Therapy. 2019;82(5):316-319.		◯			より良いサービスの提供	◯		◯
472	White JH, Magin P, Pollack MR. Stroke patients' experience with the Australian health system: a qualitative study. Can J Occup Ther. 2009;76(2):81-89.		◯	◯		より良いサービスの提供			◯	◯	◯
473	Peoples H, Satink T, Steultjens E. Stroke survivors' experiences of rehabilitation: a systematic review of qualitative studies. Scand J Occup Ther. 2011;18(3):163-171.		◯			より良いサービスの提供	◯	◯	◯	◯
474	Rees CE, Kent F, Crampton PES. Student and clinician identities: how are identities constructed in interprofessional narratives?. Med Educ. 2019;53(8):808-823.		◯	◯		より良い教育の提供	◯	◯	◯	◯
475	Hylin U, Lonka K, Ponzer S. Students' approaches to learning in clinical interprofessional context. Med Teach. 2011;33(4):e204-e210.		◯	◯		より良い教育の提供			◯
476	Reeves S, Freeth D. The London training ward: an innovative interprofessional learning initiative. J Interprof Care. 2002;16(1):41-52.		◯			より良い教育の提供	◯	◯	◯	◯
477	Fougner M, Horntvedt T. Students' reflections on shadowing interprofessional teamwork: a Norwegian case study. J Interprof Care. 2011;25(1):33-38.		◯			より良い教育の提供	◯	◯	◯	◯	◯
478	Campbell WN, Missiuna CA, Rivard LM, Pollock NA. "Support for everyone": Experiences of occupational therapists delivering a new model of school-based service. Can J Occup Ther. 2012;79(1):51-59.	◯	◯	◯		より良いサービスの提供	◯	◯	◯	◯
479	Chu S. Supporting children with special educational needs (SEN): an introduction to a 3-tiered school-based occupational therapy model of service delivery in the United Kingdom. World Federation of Occupational Therapists Bulletin.2017;73(2):107-116.		◯			より良いサービスの提供	◯		◯
480	Hudon A, Blackburn É, Laliberté M, et al. Supporting ethics educators in Canadian occupational therapy and physical therapy programs: A national interprofessional knowledge exchange project. J Interprof Care. 2018;32(4):452-462.	◯	◯	◯		より良い教育の提供	◯		◯	◯
481	Carra KA, Fortune T, Ennals P, D’Cruz K, Kohn H. Supporting scholarly identity and practice: Narratives of occupational therapy academics. British Journal of Occupational Therapy. 2017;80(8):502-509.		◯	◯		研究能力の向上	◯	◯	◯
482	Strong DM. Supporting the “Casa Lar” social educator: a case study of a consultation using intercultural knowledge translation. Cadernos Brasileiros de Terapia Ocupacional.2018;26:692-701.		◯			良いサービスの提供	◯		◯
483	Killeen H, Shahin S, Bedell GM, Anaby DR. Supporting the participation of youth with physical disabilities: parents' strategies. British Journal of Occupational Therapy. 2019; 82(3):153-161.		◯	◯		良いサービスの提供	◯		◯
484	Morrison TL, Thomas RL. Survivors' experiences of return to work following cancer: A photovoice study. Can J Occup Ther. 2014;81(3):163-172.	◯				良いサービスの提供	◯		◯	◯
485	Ilott I, Kottorp A, la Cour K, van Nes F, Jonsson H, Sadlo G. Sustaining international partnerships: the European Master of Science Programme in Occupational Therapy, a case study. Occup Ther Int. 2013;20(2):58-67.	◯				良い教育の提供	◯	◯	◯	◯	◯
486	Layton NA. Sylvia Docker lecture: the practice, research, policy nexus in contemporary occupational therapy. Aust Occup Ther J. 2014;61(2):49-57.	◯				新しいエビデンスの提供		◯	◯	◯
487	Taylor RR, Fisher G, Kielhofner G. Synthesizing research, education, and practice according to the scholarship of practice model: two faculty examples. Occup Ther Health Care. 2005;19(1-2):107-122.		◯			新しい学問的視座の提供	◯		◯
488	Stewart D. Take time to listen: a first step toward collaborative transition planning. Phys Occup Ther Pediatr. 2011;31(4):359-361.	◯				作業療法の役割の認知			◯
489	Callahan CM, Boustani MA, Schmid AA, et al. Targeting Functional Decline in Alzheimer Disease: A Randomized Trial. Ann Intern Med. 2017;166(3):164-171.	◯				質の高いサービスの提供
490	McNamee T, Patton S. Teachers’ perspectives on handwriting and collaborative intervention for children with Autistic Spectrum Disorder. Irish Journal of Occupational Therapy.2018;46(1): 46-58.		◯			質の高いサービスの提供		◯	◯
491	Connolly PM, Novak JM. Teaching collaboration: A demonstration model. Journal of the American Psychiatric Nurses Association, 2000;6(6):183-190.		◯			良い教育の提供		◯	◯
492	Wu CY, Hwang MT, Yeh HH. Teaching evidence-based practice to occupational therapy students during psychiatry fieldwork: a curriculum at a university hospital in Taiwan. World Federation of Occupational Therapists Bulletin.2007; 56(1):32-36.		◯			良い教育の提供		◯	◯
493	Myers CT, O'Brien SP. Teaching interprofessional collaboration: using online education across institutions. Occup Ther Health Care. 2015;29(2):178-185.	◯	◯			良い教育の提供	◯	◯	◯
494	Barbosa VM. Teamwork in the neonatal intensive care unit. Phys Occup Ther Pediatr. 2013;33(1):5-26.			◯		質の高いサービスの提供	◯	◯	◯	◯	◯
495	Froese AP, Kamin LE, Levine CA. Teamwork: a multidisciplinary pediatric-liaison service. Int J Psychiatry Med. 1976;7(1):47-56.	◯				質の高いサービスの提供	◯	◯	◯
496	The 16th International WFOT Congress in collaboration with the 48th JOT Congress and Expo. World Federation of Occupational Therapists Bulletin.2014;70(1):11–12		◯			学会の開催
497	Ceramidas D, Forn de Zita C, Eklund M, Kirsh B. The 2009 world team of mental health occupational therapists: A resilient and dedicated workforce. World Federation of Occupational Therapists Bulletin.2009;60(1):9-17.		◯			質の高い精神OTの実践	◯
498	Law M, Baptiste S, McColl M, Opzoomer A, Polatajko H, Pollock N. The Canadian occupational performance measure: an outcome measure for occupational therapy. Can J Occup Ther. 1990;57(2):82-87.	◯	◯			COPMの開発、質の高いサービスの提供
499	Fortune T, Fitzgerald MH. The challenge of interdisciplinary collaboration in acute psychiatry: Impacts on the occupational milieu. Aust Occup Ther J. 2009;56(2):81-88.	◯	◯			質の高い医療の提供	◯	◯	◯		◯
500	Švajger A, Piškur B. The clinical utility of the Canadian Occupational Performance Measure in vocational rehabilitation: A qualitative study among occupational therapists in Slovenia. Work. 2016;54(1):223-233.	◯	◯			質の高い医療の提供	◯	◯	◯
501	Miller E, Willis M. The Cochrane Collaboration and Occupational Therapy: An Emerging Partnership. British Journal of Occupational Therapy. 2000;63(6):288-290.		◯			質の高い医療情報の提供
502	Hanson DJ, DeIuliis ED. The collaborative model of fieldwork education: a blueprint for group supervision of students. Occup Ther Health Care. 2015;29(2):223-239.	◯	◯			質の高い実習の提供	◯	◯	◯	◯
503	Bartholomai S, Fitzgerald C. The collaborative model of fieldwork education: Implementation of the model in a regional hospital rehabilitation setting. Australian Occupational Therapy Journal.2007;54:S23-S30.		◯			質の高い実習の提供	◯	◯	◯
504	Kantartzis S. The Dr Elizabeth Casson Memorial Lecture 2019: Shifting our focus. Fostering the potential of occupation and occupational therapy in a complex world. British Journal of Occupational Therapy. 2019;82(9):553-566.		◯			新しい視点の創造
505	Sugavanam T, Mead G, Bulley C, Donaghy M, van Wijck F. The effects and experiences of goal setting in stroke rehabilitation - a systematic review. Disabil Rehabil. 2013;35(3):177-190.			◯		質の高いサービスの提供	◯	◯	◯
506	Marcussen M, Nørgaard B, Arnfred S. The Effects of Interprofessional Education in Mental Health Practice: Findings from a Systematic Review. Acad Psychiatry. 2019;43(2):200-208.		◯			良い教育の提供	◯		◯
507	Soeker MS. The experiences of occupational therapists regarding the use of the Model of Occupational Self Efficacy. Work. 2016;55(3):689-701.		◯			良いサービスの提供	◯		◯
508	Benson JD, Williams DL, Stern P. The good beginnings clinic: an interdisciplinary collaboration. Occup Ther Health Care. 2002;16(2-3):21-37.		◯			良いサービスの提供	◯	◯	◯	◯
509	Kraft M, Blomberg K, Hedman AM. The health care professionals' perspectives of collaboration in rehabilitation - an interview study. Int J Older People Nurs. 2014;9(3):209-216.		◯			良いサービスの提供	◯	◯	◯	◯
510	McDougall J, Wright V. The ICF-CY and Goal Attainment Scaling: benefits of their combined use for pediatric practice. Disabil Rehabil. 2009;31(16):1362-1372.	◯				良いサービスの提供			◯
511	Egan M, DeLaat MD. The Implicit Spirituality of Occupational Therapy Practice. Canadian Journal of Occupational Therapy. 1997;64(3):115-121.		◯			良いサービスの提供	◯	◯	◯	◯
512	Donnelly C, Brenchley C, Crawford C, Letts L. The integration of occupational therapy into primary care: a multiple case study design. BMC Fam Pract. 2013;14:60.	◯		◯		良いサービスの提供	◯	◯	◯	◯	◯
513	Charles G, Bainbridge L, Copeman-Stewart K, Art ST, Kassam R. The Interprofessional Rural Program of British Columbia (IRPbc). J Interprof Care. 2006;20(1):40-50.		◯			良い教育の提供	◯	◯	◯	◯
514	Miller KL, Kontos PC. The intraprofessional and interprofessional relations of neurorehabilitation nurses: a negotiated order perspective. J Adv Nurs. 2013;69(8):1797-1807.			◯		良いサービスの提供	◯	◯	◯	◯
515	Reeves S, Freeth D. The London training ward: an innovative interprofessional learning initiative. J Interprof Care. 2002;16(1):41-52.	◯	◯			良い教育の提供	◯	◯	◯	◯
516	Månsson Lexell E, Haglund L, Packer T. The "Managing Fatigue" programme for people with multiple sclerosis - acceptance and feasibility with Swedish occupational therapists. Scand J Occup Ther. 2020;27(7):536-549.			◯		良いサービスの提供	◯	◯	◯
517	Ivarsson AB, Söderback I, Ternestedt BM. The meaning and form of occupational therapy as experienced by women with psychoses. A phenomenological study. Scand J Caring Sci. 2002;16(1):103-110.	◯	◯			良いサービスの提供	◯	◯	◯
518	Kjellberg A, Kåhlin I, Haglund L, Taylor RR. The myth of participation in occupational therapy: reconceptualizing a client-centred approach. Scand J Occup Ther. 2012;19(5):421-427.	◯				良いサービスの提供	◯	◯	◯	◯
519	Lawlor MC. The particularities of engagement: Intersubjectivity in occupational therapy practice. OTJR: Occupation, Participation and Health.2012;32(4):151-159.		◯			良いサービスの提供	◯	◯	◯
520	Smith PM, Corso LN, Cobb N. The perennial struggle to find clinical placement opportunities: a Canadian national survey. Nurse Educ Today. 2010;30(8):798-803.		◯	◯		実習地の確保	◯	◯	◯
521	Hirneth M, Mackenzie L. The Practice Education of Occupational Therapy Students with Disabilities: Practice Educators’ Perspectives. British Journal of Occupational Therapy. 2004;67(9):396-403.		◯			実習地の確保
522	Crist P, Muñoz JP, Witchger Hansen AM, Benson J, Provident I. The practice-scholar program: an academic-practice partnership to promote the scholarship of "best practices". Occup Ther Health Care. 2005;19(1-2):71-93.		◯			良い教育の実践	◯	◯	◯	◯
523	Nygård L, Starkhammar S, Lilja M. The provision of stove timers to individuals with cognitive impairment. Scand J Occup Ther. 2008;15(1):4-12.		◯			危険な情報の提供			◯
524	Webb CY, Anderson JM. The relevance of education training for therapists in promoting the delivery of holistic rehabilitation services for young school children with disabilities in Hong Kong. Disabil Rehabil. 2003;25(13):742-749.	◯				良い教育の実践	◯		◯
525	Reeder DL, Arnold SH, Jeffries LM, McEwen IR. The role of occupational therapists and physical therapists in elementary school system early intervening services and response to intervention: a case report. Phys Occup Ther Pediatr. 2011;31(1):44-57.	◯	◯	◯		良いサービスの提供	◯	◯	◯	◯
526	Williams L, Magin P, Sultana J, Haracz K. The role of occupational therapists in the provision of dietary interventions for people with severe mental illness: Results from a national survey. British Journal of Occupational Therapy. 2016;79(7):442-449.		◯	◯		良いサービスの提供
527	Borges Nery P, Snider L, Camelo JS Junior, et al. The Role of Rehabilitation Specialists in Canadian NICUs: A 21st Century Perspective. Phys Occup Ther Pediatr. 2019;39(1):33-47.			◯		良いサービスの提供	◯	◯	◯	◯	◯
528	Fraker J, Kales HC, Blazek M, Kavanagh J, Gitlin LN. The role of the occupational therapist in the management of neuropsychiatric symptoms of dementia in clinical settings. Occup Ther Health Care. 2014;28(1):4-20.	◯				良いサービスの提供			◯
529	Peranich L, Reynolds KB, O'Brien SP, Bosch, JJ, Cranfill TB. The Roles of Occupational Therapy, Physical Therapy, and Speech/Language Pathology in Primary Care. The Journal for Nurse Practitioners.2010;6:36-43.		◯			良いサービスの提供
530	Walker M, Pound K. The scope for community based intervention in stroke rehabilitation. Br J Community Nurs. 2000;5(4):176-180.	◯				良いサービスの提供			◯
531	Muñoz JP, Moreton EM, Sitterly AM. The Scope of Practice of Occupational Therapy in U.S. Criminal Justice Settings. Occup Ther Int. 2016;23(3):241-254.	◯		◯		研究の実施	◯		◯
532	Cohen ZA. The Single Assessment Process: An Opportunity for Collaboration or a Threat to the Profession of Occupational Therapy? British Journal of Occupational Therapy. 2003;66(5):201-208.		◯			良いサービスの提供	◯	◯	◯	◯
533	Kuipers K, Grice JW. The structure of novice and expert occupational therapists' clinical reasoning before and after exposure to a domain-specific protocol. Aust Occup Ther J. 2009;56(6):418-427.	◯	◯	◯		良いサービスの提供	◯		◯
534	O'Connor CM, Clemson L, Brodaty H, et al. The tailored activity program (TAP) to address behavioral disturbances in frontotemporal dementia: a feasibility and pilot study. Disabil Rehabil. 2019;41(3):299-310.	◯	◯			良いサービスの提供			◯
535	Lilja M, NygÅrd L, Borell L. The transfer of information about geriatric clients in the occupational therapy chain of care: An intervention study. Scandinavian Journal of Occupational Therapy. 2000;7(2):51-59.		◯			良いサービスの提供	◯		◯
536	De Vries DR, Woods S, Fulton L, Jewell G. The validity and reliability of the Interprofessional Socialization and Valuing Scale for therapy professionals. Work. 2015;53(3):621-630.	◯				良いサービスの提供	◯	◯	◯	◯
537	Loisel P, Falardeau M, Baril R, et al. The values underlying team decision-making in work rehabilitation for musculoskeletal disorders. Disabil Rehabil. 2005;27(10):561-569.		◯	◯		良いサービスの提供	◯	◯	◯	◯
538	Yazdani F, Carstensen T, Bonsaksen T. Therapeutic mode preferences and associated factors among Norwegian undergraduate occupational therapy students: A cross-sectional exploratory study. Scand J Occup Ther. 2017;24(2):136-142.	◯	◯	◯		良いサービスの提供			◯
539	McAndrew E, McDermott S, Vitzakovitch S, Warunek M, Holm MB. Therapist and patient perceptions of the occupational therapy goal-setting process: A pilot study. Physical & Occupational Therapy in Geriatrics.2000;17(1): 55-63.		◯			良いサービスの提供	◯		◯	◯
540	Suddick KM, De Souza LH. Therapists' experiences and perceptions of teamwork in neurological rehabilitation: critical happenings in effective and ineffective teamwork. J Interprof Care. 2007;21(6):669-686.	◯				良いサービスの提供	◯	◯	◯	◯
541	Sumsion T, Lencucha R. Therapists’ Perceptions of how Teamwork Influences Client-Centred Practice. British Journal of Occupational Therapy. 2009;72(2):48-54.		◯			良いサービスの提供	◯	◯	◯	◯
542	Beckers LWME, Smeets RJEM, van der Burg JJW. Therapy-related stress in parents of children with a physical disability: a specific concept within the construct of parental stress. Disabil Rehabil. 2021;43(8):1185-1192.			◯		良いサービスの提供	◯	◯	◯	◯
543	Boisselle AK, Grajo LC. They said: a global perspective on access to assistive technology. The Open Journal of Occupational Therapy.2018; 6(3):2.		◯			より良い情報の提供	◯	◯	◯
544	Wagenfeld A. They said: International occupational therapy perspectives on the role of technology in practice. The Open Journal of Occupational Therapy.2019;7(3):1-7.		◯			良いサービスの提供	◯	◯	◯
545	Grainger KP, Masterson S, Jennings M. 'Things aren't the same, are they?': The management of bad news delivery in the discourse of stroke care. Commun Med. 2005;2(1):35-44.	◯				良いサービスの提供		◯	◯
546	Jakobsen F, Larsen K, Hansen TB. This is the closest I have come to being compared to a doctor: views of medical students on clinical clerkship in an Interprofessional Training Unit. Med Teach. 2010;32(9):e399-e406.		◯	◯		良い教育の提供	◯		◯
547	Wagner JB, Scheinfeld L, Leeman B, Pardini K, Saragossi J, Flood K. Three professions come together for an interdisciplinary approach to 3D printing: occupational therapy, biomedical engineering, and medical librarianship. J Med Libr Assoc. 2018;106(3):370-376.	◯	◯	◯		良い教育の提供	◯	◯	◯
548	Echsel A, Price L, Josephsson S, Schulze C. "Together on the Way": Occupational Therapy in Mainstream Education-A Narrative Study of Emerging Practice in Switzerland. Occup Ther Int. 2019;2019:7464607.	◯	◯			良いサービスの提供	◯	◯	◯	◯	◯
549	Orr AL, Huebner KM. Toward a collaborative working relationship among vision rehabilitation and allied health professionals. Journal of Visual Impairment & Blindness.2001;95(8):468-482.	◯	◯			良いサービスの提供			◯		◯
550	Cascio CJ, Woynaroski T, Baranek GT, Wallace MT. Toward an interdisciplinary approach to understanding sensory function in autism spectrum disorder. Autism Res. 2016;9(9):920-925.	◯				良いサービスの提供	◯	◯	◯		◯
551	Hanna K, Rodger S. Towards family‐centred practice in paediatric occupational therapy: A review of the literature on parent–therapist collaboration. Australian Occupational Therapy Journal. 2002;49(1):14-24.		◯			良いサービスの提供	◯	◯	◯	◯
552	Iwarsson S, Ståhl A. Traffic engineering and occupational therapy: A collaborative approach for future directions. Scandinavian Journal of Occupational Therapy.1999;6(1):21-28.		◯			新しい知見の紹介	◯	◯	◯
553	Robertson D, McCannon R, Caldwell J, Juwah C, Elfessi A. Transatlantic collaborative teaching and learning via information and communications technology. British Journal of Occupational Therapy.2005;68(10):438-446.	◯	◯			よい教育の提供	◯	◯	◯
554	Williams B, Lynch M, Olaussen A, Lachmann H, Kalén S, Ponzer S. Translation and psychometric evaluation of the Swedish version of the Interdisciplinary Education Perception Scale. J Interprof Care. 2018;32(1):63-68.			◯		よい教育の提供	◯		◯	◯
555	Torchalla I, Killoran J, Fisher D, Bahen M.Trauma-focused treatment for individuals with posttraumatic stress disorder: The role of occupational therapy. Occupational Therapy in Mental Health.2019;35(4):386-406.		◯			良いサービスの提供	◯	◯	◯	◯
556	Keough J, Huebner RA. Treating dementia: the complementing team approach of occupational therapy and psychology. J Psychol. 2000;134(4):375-391.			◯		良いサービスの提供	◯		◯	◯	◯
557	O'Connor B, Kerr C, Shields N, Imms C. Understanding allied health practitioners' use of evidence-based assessments for children with cerebral palsy: a mixed methods study. Disabil Rehabil. 2019;41(1):53-65.			◯		良いサービスの提供			◯
558	Cox SJ, Corr SM. Understanding roles: An educational challenge?. Medical Teacher.1996;18(4): 343-344.			◯		OTの知識の提供
559	Suarez-Balcazar Y, Mirza MP, Hansen AM. Unpacking University-Community Partnerships to Advance Scholarship of Practice. Occup Ther Health Care. 2015;29(4):370-382.		◯			より良い教育の提供	◯	◯	◯	◯
560	Cusick A, Lannin N, Kinnear BZ. Upper limb spasticity management for patients who have received Botulinum Toxin A injection: Australian therapy practice. Aust Occup Ther J. 2015;62(1):27-40.	◯				良いサービスの提供	◯		◯
561	Poitras S, Durand MJ, Côté AM, Tousignant M. Use of low-back pain guidelines by occupational therapists: a qualitative study of barriers and facilitators. Work. 2011;39(4):465-475.	◯	◯			良いサービスの提供	◯		◯
562	Missiuna C, Pollock N, Campbell WN, et al. Use of the Medical Research Council Framework to develop a complex intervention in pediatric occupational therapy: Assessing feasibility. Res Dev Disabil. 2012;33(5):1443-1452.		◯			良いサービスの提供	◯	◯	◯
563	Schoen SA, Miller LJ, Camarata S, Valdez A. Use of the STAR PROCESS for children with sensory processing challenges. The Open Journal of Occupational Therapy.2019;7(4): 1-17.		◯			良いサービスの提供
564	Jorm C, Nisbet G, Roberts C, Gordon C, Gentilcore S, Chen TF. Using complexity theory to develop a student-directed interprofessional learning activity for 1220 healthcare students. BMC Med Educ. 2016;16:199. Published 2016 Aug 8.			◯		良い教育の提供	◯	◯	◯	◯
565	Toth-Cohen S. Using cultural-historical activity theory to study clinical reasoning in context. Scand J Occup Ther. 2008;15(2):82-94.		◯			良いサービスの提供	◯	◯	◯	◯
566	Vachon B, Durand MJ, LeBlanc J. Using reflective learning to improve the impact of continuing education in the context of work rehabilitation. Adv Health Sci Educ Theory Pract. 2010;15(3):329-348.	◯				新しい知見の提供	◯	◯	◯	◯
567	Honey A, Berry B, Hancock N, Scanlan J, Schweizer R, Waks S. Using systematic collaborative reflection to enhance consumer-led mental health research. British Journal of Occupational Therapy. 2019;82(11):666-674.		◯			良いサービスの提供	◯	◯	◯	◯
568	Morphet J, Griffiths DL, Crawford K, et al. Using transprofessional care in the emergency department to reduce patient admissions: A retrospective audit of medical histories. J Interprof Care. 2016;30(2):226-231.	◯				良い教育の提供	◯	◯	◯	◯
569	Case-Smith J. Variables related to successful school-based practice. The Occupational Therapy Journal of Research.1997;17(2):133-153.		◯			良いサービスの提供	◯	◯	◯	◯
570	Scholz B, Platania-Phung C, Gordon S, et al. Very useful, but do carefully: Mental health researcher views on establishing a Mental Health Expert Consumer Researcher Group. J Psychiatr Ment Health Nurs. 2019;26(9-10):358-367.		◯	◯		良いサービスの提供			◯
571	Bultas MW, Ruebling I, Breitbach A, Carlson J. Views of the United States healthcare system: Findings from documentary analysis of an interprofessional education course. J Interprof Care. 2016;30(6):762-768.	◯	◯	◯		良い教育の提供	◯	◯	◯	◯
572	Shoemaker MJ, Platko CM, Cleghorn SM, Booth A. Virtual patient care: an interprofessional education approach for physician assistant, physical therapy and occupational therapy students. J Interprof Care. 2014;28(4):365-367.		◯	◯		良い教育の提供				◯
573	Bodell S, Levins K. Virtual teamworking and collaboration in occupational therapy: a paradox. British Journal of Occupational Therapy.2012;75(12):574-576.		◯			良い教育の提供	◯	◯	◯	◯
574	Di Bona L., Field B, Read J, Jones N, Fowler Davis S, Cudd P, Evans L. Weaving a clinical academic career: Illuminating the method and pattern to follow. British journal of occupational therapy.2019;82(1): 60-64.	◯	◯			新しい知見の提供	◯		◯
575	Sinclair K. WFOT celebrates 50 years of collaboration with WHO. World Federation of Occupational Therapists Bulletin.2009;60(1):6-8.		◯			良いサービスの提供			◯
576	Pattison, M. (2012). WFOT Executive Management Team Meeting, Focus Day and Council Meeting–Kuala Lumpur, Malaysia and Taipei, Taiwan 2012.2012.WFOT Council Meeting Report;65(1):7-11.		◯			良いサービスの提供
577	Leland NE, Marcione N, Schepens Niemiec SL, Kelkar K, Fogelberg D. What is occupational therapy's role in addressing sleep problems among older adults?. OTJR (Thorofare N J). 2014;34(3):141-149.	◯				新しい知見の提供
578	Fraser K, MacKenzie D, Versnel J. What is the Current State of Occupational Therapy Practice with Children and Adolescents with Complex Trauma?, Occupational Therapy in Mental Health.2019;35(4): 317-338.		◯			より良いサービスの提供
579	Soklaridis S, Romano D, Fung WL, et al. Where is the client/patient voice in interprofessional healthcare team assessments? Findings from a one-day forum. J Interprof Care. 2017;31(1):122-124.		◯			より良いサービスの提供	◯		◯	◯
580	Savin-Baden M. Why Collaborate when You can Cheat? Understanding Plagiarism in Occupational Therapy Education. British Journal of Occupational Therapy. 2005;68(1):11-16.		◯			盗用などの実施	◯	◯	◯
581	Innes E, Crowther A, Fonti F, Quayle L. Women's Health at Work Program: musculoskeletal pain experienced by women of Chinese background working on market gardens in the Sydney Basin. Work. 2010;36(2):129-140.	◯	◯			サービスの提供
582	Peck E, Norman IJ. Working together in adult community mental health services: Exploring inter-professional role relations. Journal of Mental Health.1999;8(3):231.		◯			役割の理解
583	Beagan BL, Chiasson A, Fiske CA, et al. Working with transgender clients: learning from physicians and nurses to improve occupational therapy practice. Can J Occup Ther. 2013;80(2):82-91.	◯				良いサービスの提供	◯			◯
584	World Federation of Occupational Therapists, Streater A, Ledgerd R. World Federation of Occupational Therapists Human Resources Project – ten year analysis 2006–2016., World Federation of Occupational Therapists Bulletin.2019;75(1):11-12.		◯			情報の提供	◯
585	World Federation of Occupational Therapists, Streater A, Stoner C, Curchod L, Ledgerd R.World Federation of Occupational Therapists human resources project 2016: Demographic profile of WFOT member organisations, World Federation of Occupational Therapists Bulletin. 2017;73(2):76-79.		◯			情報の提供	◯

## Sheet: リスト化3
ID	Get/no get	タイトル	ジャーナル	CINAHL	Web of sience	pubmed	OTseeker	先行要件	呉さん属性	並木さん属性	澤田属性	みんなでの結果	帰結など 澤田	帰結（呉さん）	備考	2つ以上の相互作用	共有	主体参加	双方向コミュニケーション	信頼関係	補完
1		[Collaboration between the primary care physician and the occupational therapist].	Rev Med Suisse. 2011			〇
2		[Conceptualization of the role of expert in enabling occupation by occupational therapy fieldwork supervisors].	Can J Occup Ther. 2013			〇
3		[Decision for collaborative pathway of care: ergotherapy in dialectical behavioral therapy].	Psychiatr Prax. 2013			〇
4		[Institutional therapy. Psychiatry and penitentiary problems. Introduction].	Schweiz Arch Neurol Neurochir Psychiatr. 1979			〇
5		[Medical students' periods at interprofessional training wards].	Ugeskr Laeger. 2008			〇
6		[Physio- and occupational therapy pathways of stroke patients and stroke mortality].	Rehabilitation (Stuttg). 2014			〇
7		[Professionalization of occupational therapists--based on interviews with the psychiatric nurses and instructors before legislation on occupational therapists was passed].	Nihon Ishigaku Zasshi. 2006			〇
8		[Psychiatric occupational therapy practice in Shinshu University Hospital--collaboration with psychiatrist].	Seishin Shinkeigaku Zasshi. 2011			〇
9		[Self-images and perceptions of other professions among students of nursing, physiotherapy, and occupational therapy and their importance for interprofessional cooperation].	Pflege Z. 2010			〇
10		[The benefits of rehabilitation in people with low potential for recuperation].	Canadian Journal of Occupational Therapy (CAN J OCCUP THER), 418-422. Dec2007; 74 (5): (5p)	〇
11		[The benefits of rehabilitation in people with low potential for recuperation].	Can J Occup Ther. 2007			〇
12		[Utilizing assistive devices: comparison of the American model with the reality of the needs of Quebec].	Can J Occup Ther. 1999			〇
13	〇	‘More effort and more time.’ Considerations in the establishment of interprofessional education programs in the workplace.	Journal of Interprofessional Care (J INTERPROF CARE), 89-94. Jan2018; 32 (1): (6p)	〇				IPEを職場に適応する ➀2つ以上の異なる様相を持つ対象が存在する ➁IPE・IPW	さまざまな職種で学ぶ	職種間連携	相互作用、チームワーク？、相互理解、協力関係	IPE ➀2つ以上の異なる対象が相互作用する ➄各対象には良い信頼関係がある		質の高い教育 ➀質が向上する		◯				◯
14	〇	‘Thinking outside the box, and making it too’: Piloting an Occupational Therapy Group at an Open-Air Museum.	Arts & Health: International Journal for Research, Policy & Practice (ARTS HEALTH INT J RES POLICY PRACT), 271-278. Oct2015; 7 (3): (8p)	〇				男性の活動に参加する機会を増やす ➀2つ以上の異なる様相を持つ対象が存在する ➂対象者中心の実践	多職種とプロジェクト開発	博物館とOT（職種間連携）様々な職種で学ぶ	協力関係、ともに力を合わせる、共に動く、共有する	他職種連携 ➀2つ以上の異なる対象が相互作用する ➁各対象間に共有するものがある ➄各対象には良い信頼関係がある		職員のスキル向上 ➀質が向上する		◯	◯			◯
15		10 Things OT Practitioners Need To Be Thinking About With Regard To New Payment Models.	OT Practice (OT PRACT), 22-23. 2/19/2018; 23 (3): (2p)	〇
16		8846: Interprofessional Education Collaborative: Creating Interprofessional Education Opportunities Across Institutions...NATA Athletic Training Educators’ Conference, 15-17 February 2019, Grapevine, TX	Athletic Training Education Journal (Allen Press Publishing Services Inc.) (ATHLETIC TRAIN EDUC J (ALLEN PRESS)), 378-379. Oct-Dec2018; 13 (4): (2p)	〇
17		A Backpack Awareness Day Collaboration.	OT Practice (OT PRACT), 19-20. 8/24/2015; 20 (15): (2p)	〇
18	〇	A Bibliometric Analysis of Peer-Reviewed Journal Publications by British Occupational Therapy Authors.	Open Journal of Occupational Therapy (OJOT) 1-16. Winter2018; 6 (1): (18p)	〇				➀2つ以上の異なる様相を持つ対象が存在する	・共著 ・共同記事 ・国際協力		協力関係、ともに力を合わせる、共に動く、共に作り上げる	・一緒に書く ・国際連携？協力？ 共有 ➀2つ以上の異なる対象が相互作用する ➁各対象間に共有するものがある ➄各対象には良い信頼関係がある		➁成果物を生み出す？		◯	◯			◯
19		A case of mistaken identity? The role of injury representations in chronic musculoskeletal pain.	Disabil Rehabil. 2013			〇
20	〇	A case report on the collaboration of health care professionals in fitting and training seven Iraqi clients with right wrist disarticulations 9 years postamputation.	American Journal of Occupational Therapy (AM J OCCUP THER), 340-347. May/Jun2006; 60 (3): (8p)	〇		〇		筋電義足の補綴訓練の段階 ➀2つ以上の異なる様相を持つ対象が存在する	・作業療法士と補綴専門医の間の共同アプローチ ・義肢装具士と作業療法士の間の熱心な共同作業 ・一貫した継続的なコミュニケーション	義肢装具士と作業療法士	協力関係、共に行う（他職種連携）	・他職種連携 ×一貫した継続的なコミュニケーション ➀2つ以上の異なる対象が相互作用する ②各対象間に共有するものがある ➄各対象には良い信頼関係がある		・転帰成功 ・ 治療チームが協力して作業するときに患者に与える価値と影響力を強化 ➁成果物を生み出す		◯	◯		◯	◯
21	〇	A Case Review: Reframing School-Based Practices Using a Critical Perspective.	Phys Occup Ther Pediatr. 2015			〇		学校作業療法 作業療法士はジルの母親に評価レポートと推奨事項を提供 この文書がジルの母親が適切な学校ベースのジルへのアクセスに役立つ ➀2つ以上の異なる様相を持つ対象が存在する ➂対象者中心の実践	専門職間、システム間 情報提供、議論、共同対話、共同作業 共同教室ベース 共同的実践		共同的対話 協力関係、パートナーシップ（他職種連携） 共同的対話たぶん平等性、尊重（クライエント、他職種） 意思決定の共同作業、パートナーシップ（クライエント） 相互作用（システム間） 協力関係、相互作用（学校作業療法、他職種連携） 協力関係（他職種連携）相互作用（システム）、 協力関係（書類作成）	・他職種連携 ×同じ空間を過ごす ・パートナーシップ（協力関係） ・共有、主体性（先行要件？） ➀2つ以上の異なる対象が相互作用する ➁各対象間に共有するものがある ➂各対象が同じ目標に向かって主体的に行動せねばならない ➃良質な双方向コミュニケーション ➄各対象には良い信頼関係がある		代理によるアドボカシーが体系的な制約の副産物であり、保護者の仕事を認識し、負担の一部を取り戻すことを認めた場合、代理によるアドボカシーから協力的な対話への学校ベースの実践を再構築し始める可能性がある。この再構築と共同対話のアプローチは、クリニックとの共有意思決定と継続性を促進 ➁成果物を生み出す		◯	◯	◯	◯	◯
22	〇	A case study from a nursing and occupational therapy perspective - Providing care for a patient with a traumatic brachial plexus injury.	Int J Orthop Trauma Nurs. 2015			〇		上腕神経叢損傷患者への複雑な医療ニーズを満たす ➀2つ以上の異なる様相を持つ対象が存在する ➁対象者中心の実践	専門家間の共同作業、チーム		協力関係（他職種連携）＊先行要件にCL中心	・他職種連携 ・チーム連携 ➀2つ以上の異なる対象が相互作用する ➄各対象には良い信頼関係がある		初期から長期のリハまでのケアにおいて心身ともに非常に貴重である		◯				◯
23	〇	A client-centred programme focusing energy conservation for people with heart failure.	Scand J Occup Ther. 2017			〇		心不全患者への作業療法 毎日の活動を管理するための共同作業 ➀2つ以上の異なる様相を持つ対象が存在する ➁対象者中心の実践	・作業療法士と患者が協力して作業する（専門的なサポート） ・著者はOTのグループと共同でEC戦略に焦点を当てた家庭ベースの個人プログラムを開発 ・共同作業ー評価と介入への参加、および洞察を得るための戦略についての対話 ・OTと協力して器具の使用練習 ・理学療法士と協力	OTとクライアント	協力関係、パートナーシップ、相互作用、主体参加、対話、共に働く（クライエント） 協力関係（著者間） 協力関係、職種専門性（理学療法士） ＊先行要件にCL中心	・OTとCL間の連携 ・チーム連携 ・同じことを行う ・他職種連携 ➀2つ以上の異なる対象が相互作用する ➂各対象が同じ目標に向かって主体的に行動せねばならない ➃良質な双方向コミュニケーション ➄各対象には良い信頼関係がある ⑥各対象が補完し合う		・クライアントの興味に基づいてクライアントの身体活動を促進する中心的な役割を果たす ➀質が向上する？		◯		◯	◯	◯	◯
24		A Collaboration of Efforts.	OT Practice (OT PRACT), 17-17. 3/31/2014; 19 (5): (1p)	〇
25	〇	A Collaborative Approach to Decision Making Through Developmental Monitoring to Provide Individualized Services for Children With Cerebral Palsy.	Physical Therapy (PHYS THER), 865-875. Oct2018; 98 (10): (11p)	〇				脳性麻痺児と家族への介入 発達モニタリングによる意思決定への共同アプローチ ➀2つ以上の異なる様相を持つ対象が存在する ➁対象者中心の実践	共同アプローチ（家族中心、発達上の強み、環境支援） PT,OT,家族の協力 共同で話し合ってスコアの確認 家族やほかのメンバーとサービス計画 結果報告 家族の会話、状況を学ぶ、個別の目標を特定 共同健診	PtとOTと家族	協力関係（PT、OT、家族 診断するための協力） 協調関係（家族） 共同的対話（家族） 共同の目標設定（家族） ＊先行要件に家族中心	・他職種連携 ・家族とOT間の連携 家族とOT間の連携などを大きめなくくりでいいのか？ ・共同検診→チームワーク ➀2つ以上の異なる対象が相互作用する ➁各対象に共有するものがある ➃良質な双方向コミュニケーション ➄各対象には良い信頼関係がある		適切な個別ケアを計画する手段として、主要な発達領域における相対的な長所と限界を確認できる ➁成果物を生み出す		◯	◯		◯	◯
26	〇	A Collaborative Approach to Defining Neonatal Therapy.	Newborn & Infant Nursing Reviews (NEWBORN INFANT NURS REV), 23-26. Mar2013; 13 (1): (4p)	〇				新生児療法の定義をする ➀2つ以上の異なる様相を持つ対象が存在する ➃お互いを必要とする内的あるいは外的要因	チーム連携、すべての人が共通認識 各療法分野間のコミュニケーション、連携 共同アプローチ、共同研究	PTとOTとST	協力関係、協調関係、相互コミュニケーション（他職種連携） 相互承認、役割を理解する、主体参加（他職種連携）	・チーム連携 ・共通理解 ・コミュニケーション ・パートナーシップ（協力関係） ➀2つ以上の異なる対象が相互作用する ➂各対象が同じ目標に向かって主体的に行動せねばならない ➃良質な双方向コミュニケーション ➄各対象には良い信頼関係がある ⑥各対象が補完し合う		専門家グループで共有された定義作成達成 ➂何かを達成する		◯		◯	◯	◯	◯
27		A collaborative approach to learning needs assessment using the Delphi technique.	Physiotherapy Canada (PHYSIOTHER CAN), 190-194. 2001 Summer; 53 (3): (5p)	〇
28		A collaborative approach to meeting the need for quality personnel training in early intervention.	Occupational Therapy in Health Care (OCCUP THER HEALTH CARE), 51-72. 1995; 9 (2/3): (22p)	〇
29		A Collaborative Approach to Patient Care in the ICU Setting.	OT Practice (OT PRACT), 14-15. 11/27/2017; 22 (21): (2p)	〇
30	〇	A collaborative occupational therapy and nursing approach to falls prevention in hospital inpatients.	J Qual Clin Pract. 1999			〇		入院患者の転倒予防 ➀2つ以上の異なる様相を持つ対象が存在する	作業療法士と看護スタッフの共同アプローチ	OTとNs	協力関係(看護）	・他職種連携 ➀2つ以上の異なる対象が相互作用する ➄各対象には良い信頼関係がある ⑥各対象が補完し合う		転倒防止プログラムがプロの障壁を越え、転倒と関連する患者の負傷の積極的な減少を実証した ➁成果物を生み出す		◯				◯	◯
31	〇	A collaborative scholarly project: constraint-induced movement therapy.	Occupational Therapy in Health Care (OCCUP THER HEALTH CARE), 123-133. 2005; 19 (1/2): (11p)	〇				学術プロジェクト開発 ➀2つ以上の異なる様相を持つ対象が存在する ➃お互いを必要とする内的あるいは外的要因	大学院生、実務家、および教員の間の将来の学術的コラボレーションのモデル 大学院生、開業医、教員の協力的なパートナーシップ 共同討議 学術協力（製品開発、研究、および/または出版）	作業療法（OT）大学院生、開業医、および教職員間の協力的パートナーシップ	相互作用、協力関係（共同研究、学生や臨床家） パートナーシップ（共同研究） 共同作業、相互作用、共に働く（コミュニティ） 共同的対話（学生同士） 互いに協力して取り組む意欲。 互いの長所の認識; 新しい学習に対する感謝; 証拠に基づいた方法で新しい発見に行動を起こす能力。 帰結「製品、サービス」	・院生・臨床家・教員の連携 ・パートナーシップ（協力関係） ・共同討議→チーム連携 ・共同制作（ともに作り上げる） ➀2つ以上の異なる対象が相互作用する ➂各対象が同じ目標に向かって主体的に行動せねばならない ➃良質な双方向コミュニケーション ➄各対象には良い信頼関係がある		学生の専門的実践への理解につながる 製品の強化、改善 専門的なコミュニケーション、発見、創造性、臨床専門知識、および研究証拠の要素間の自然な橋渡しを促進 ➁成果物を生み出す		◯		◯	◯	◯
32		A Collaborative Teaching Strategy for Enhancing Learning of Evidence-based Clinical Decision-making.	Journal of Allied Health (J ALLIED HEALTH), 120-127. Fall2011; 40 (3): (8p)	〇
33		A collaborative teaching strategy for enhancing learning of evidence-based clinical decision-making.	J Allied Health. 2011			〇
34		A Comical Look at Occupational Therapy.	OT Practice (OT PRACT), 22-24. 5/7/2018; (3p)	〇
35	〇	A comparison between reported therapy staffing levels and the department of health therapy staffing guidelines for stroke rehabilitation: a national survey.	BMC Health Services Research (BMC HEALTH SERV RES), 216-216. 2014; 14 (1): (1p)	〇	〇			脳卒中チームが推奨される人員配置レベルをどの程度満たしているかを調査する ➀2つ以上の異なる様相を持つ対象が存在する	脳卒中開業医の連絡先リストは、主に28の国立脳卒中改善ネットワークと協力して編集	28の国立脳卒中改善ネットワーク？（コラボ2	共同作業→ともに働く？、相互作用、協力関係（CVAネットワーク） 研究協力→参画する？支援する？（SCU）	・パートナーシップ（協力関係）		脳卒中チームから合計53の調査が返され、28のネットワークエリアのうち20を代表し、全国の71％をカバー		◯				◯	◯
36		A Comparison of Verbal Evaluation of Clients With Limited English Proficiency and English-Speaking Clients in Physical Rehabilitation Settings.	American Journal of Occupational Therapy (AM J OCCUP THER), 816-825. Nov/Dec1996B21; 50 (10): (10p)	〇		〇		がん患者の職場適応を支援 がん治療と雇用のバランスサポートのための政策を制定（がん患者の雇用に関する包括的な支援プロジェクト）	医療機関、労働衛生、患者の雇用主との協力（多職種連携） 労働者とがん相談支援センター内のコンサルタントとの協力 共同の問題 共同作業	他職間連携	ー	・他職種連携 ・パートナーシップ（協力関係） ・連携の障壁		合理的な雇用を支援をするためのカウンセリングとアドバイスを提供 職場と医療をつなぐ		◯				◯	◯
37	〇	A cooperative support model for cancer therapy and employment balance: from focus-group interviews of health and business professionals	INDUSTRIAL HEALTH		〇			がん患者の職場適応を支援 がん治療と雇用のバランスサポートのための政策を制定（がん患者の雇用に関する包括的な支援プロジェクト）	医療機関、労働衛生、患者の雇用主との協力（多職種連携） 労働者とがん相談支援センター内のコンサルタントとの協力 共同の問題 共同作業	他職間連携	ー	・他職種連携 ・パートナーシップ（協力関係） ・連携の障壁		合理的な雇用を支援をするためのカウンセリングとアドバイスを提供 職場と医療をつなぐ		◯				◯	◯
38	〇	A critical evaluation of the “short stay project” – service users’ perspectives.	Housing, Care & Support (HOUSING CARE SUPPORT), 71-84. 2017; 20 (2): (14p)	〇				短期滞在プロジェクト リソースをを効果的に管理するため	健康と住宅とソーシャルケアのコラボレーション(関係性） 保健サービスと住宅サービスの共同アプローチ	健康と住宅とソーシャルケア	相互作用（システム間） 共同作業、協力関係	・他職種連携				◯
39	〇	A critical examination of school-based occupational therapy collaborative consultation.	Canadian Journal of Occupational Therapy (CAN J OCCUP THER), 206-218. 2009 Jul Special Issue; 76: (13p)	〇	〇	〇		学校環境での作業療法実践	教育者と作業療法士間の相談（相互作用） 協調的な問題解決 分散認知 情報を共有するとき、彼らは互いに通信し、共有する知識に基づいて構築するための共通の基準点を持つ 目標を特定し、戦略を策定し、学生の進歩を監視するために、相談を作業療法士と教育者の間の共同プロセスとしている 真のコラボレーションには相互コミットメントと共有説明責任が含まれる	教育者とOT	協力関係、共同作業、相互作用、専門知識の共有、環境の統合・共有（共同相談、教員とOT） 帰結は成功した作業療法サービス	・他職種連携 ・パートナーシップ（協力関係） （相談する、よい相互作用をもたらす関係性） ・共通理解 ・情報（知識）の共有 ・相互コミットメント		多様な専門知識を持つ人々が相互に定義された問題に対する創造的な解決策を生み出すことを可能にするインタラクティブな問題解決プロセス コラボレーションの増加により、目的（Barnes＆Turner）のより綿密な説明責任を果たすことができる		◯	◯	◯		◯	◯
40	〇	A critical interpretive synthesis: Use of the occupational justice framework in research.	Aust Occup Ther J. 2018			〇		職業上の不正に対処する研究にアクションリサーチのアプローチを組み込む	学者は社会的変化を実現するために協力して働く 作業療法士、科学者、コミュニティとの連携	学祭的コラボレーション	協力関係（他領域の研究者） 帰結は社会変化 協力関係、共に働く（研究者と社会的メンバー） 連携、相互作用、協力（コミュニティ 無機物なのに相互作用か？）	・パートナーシップ（協力関係） ・他職種連携		学際的なコラボレーションは、不正の状況に寄与する複数の要因により大きな粒度を提供し、考えられる介入の可能性のレパートリーを潜在的に拡大し、無効または誤った介入のリスクを最小限に抑える		◯				◯
41	〇	A Descriptive Study on Level II Fieldwork Supervision in Hospital Settings.	Occupational Therapy in Health Care (OCCUP THER HEALTH CARE), 335-347. Oct2010; 24 (4): (13p)	〇				フィールドワークの準備	学術分野のコーディネーターと分野教育者の間の継続的な共同努力 施設とアカデミックプログラム間の関係	臨床の作業療法士と教育者/臨床と大学	共同作業、協力関係（バイザーと教員、学生同士） 協力、相互作用、相乗効果、共同事業（施設とプログラム 相乗効果は帰結か？）	・パートナーシップ（協力関係）		学生のフィールドワーク成功に重要		◯				◯
42		A farewell to arms...August/September issue 'PT vs OT' by Kristi Ricks and Jada Wright	Rehab Management: The Interdisciplinary Journal of Rehabilitation (REHAB MANAGE), 10-10. 2002 Oct; 15 (7): (1p)	〇			〇
43	〇	A framework for combining theoretical conceptual practice models in occupational therapy practice.	Can J Occup Ther. 2009			〇		・現在の作業療法のパラダイムの原則と一致する実践モデルの追加基準 ・概念フレームワークは、学生がさまざまな理論モデルを動的かつ体系的に組み合わせて、問題を解決するための評価と治療計画におけるクライアントとのコラボレーションを導く実用的な方法を学ぶのに役立つ ・作業療法では、OPの問題に対処するための介入を計画する過程	・作業パフォーマンス（OP）とセラピストとクライアント間のコラボレーション（「クライアント中心性」） ・共同開発 ・治療目標の協調的策定	OTとクライアント	協力関係のもとの評価や振り返り、協力、主体参加、共同的な計画立案、すべてにおいてクライエントとコラボする、目標設定（クライエントとOT、背景に信頼、平等）会話や同意 ＊先行要件 クライエント中心	・OTとCL間の連携 ・パートナーシップ（協力関係）		セラピストはクライアントの職業上のパフォーマンスの問題と最も密接に共鳴する1つの理論モデルを選択		◯	◯	◯	◯	◯
44		A framework for occupational enablement to facilitate social change in community practice: Un cadre d'habilitation ﾃ l'occupation pour favoriser le changement social dans le domaine de la pratique communautaire.	Canadian Journal of Occupational Therapy (CAN J OCCUP THER), 318-329. Oct2018; 85 (4): (12p)	〇
45	〇	A framework for promoting scholarship productivity in occupational therapy curricula.	Occup Ther Health Care. 2013			〇		成功は、教員と研究者および教師としての役割の間の補完的な関係への教員のコミットメントに依存	教員と学生の研究協力	作業療法学生と教育者のサポート	協力関係（査読者間、臨床家→査読技術を磨くための教育、研究者間）共同制作（教員と学生）	・パートナーシップ（協力関係） ・相互コミットメント? この２者の違い		学者のコミュニティが開発される環境が可能		◯		◯
46		A golden blend?	Therapy Weekly (THER WKLY), 16-16. 2000 Oct 12; 27 (15): (1p)	〇
47	〇	A guide to the diagnosis and treatment of occupational asthma	MAYO CLINIC PROCEEDINGS		〇			なし
48		A Human Library: a new chapter in community collaboration	BRITISH JOURNAL OF OCCUPATIONAL THERAPY		〇
49		A method for providing high-volume interprofessional simulation encounters in physical and occupational therapy education programs.	J Allied Health. 2011			〇
50	〇	A Method to Enhance Student Teams in Palliative Care: Piloting the McMaster-Ottawa Team Observed Structured Clinical Encounter.	Journal of Palliative Medicine (J PALLIAT MED), 744-750. Jun2011; 14 (6): (7p)	〇				なし
51	〇	A model for interdisciplinary service-learning experience for social change.	Journal of Physical Therapy Education (American Physical Therapy Association, Education Section) (J PHYS THER EDUC), 55-60. Winter2006; 20 (3): (6p)	〇				多様なコミュニティで働く	医療従事者の学際的コラボレーション 共同作業チームワーク 他の分野の専門知識、視点の共有、専門職の役割に課する柔軟性、専門職の境界の感覚の変更、自尊心を減らし、個々の専門性を維持する	学祭的コラボレーション	協力関係（他職種連携、学生同士）主体参加、意思決定、共同作業（学生とコミュニティメンバー） 他者の役割を理解する。責任、倫理、視点の共有 協力関係（コミュニティとキャンパスのコラボ） ＊先行要件はクライエント中心	・他職種連携（チームワーク） ・共有？		学校での抽象的な知識をコミュニティの問題に適用する			◯	◯	◯	◯	◯
52	〇	A model of university-community partnerships for occupational therapy scholarship and practice.	Occupational Therapy in Health Care (OCCUP THER HEALTH CARE), 47-70. 2005; 19 (1/2): (24p)	〇				組織のニーズを満たす	このアプローチの範囲内で、パートナーはコミュニティのニーズと価値の共同考察と分析 大学とコミュニティが戦略を立てる 時間とパートナーシップへコミットメント 相互尊重、相互利益 共同行動研究		共同作業、共同努力、相互学習、パートナーシップ（学生とコミュニティメンバー、研究者とコミュニティメンバー） 相互作用？（コミュニティと環境、奨学金と臨床、学術機関） 相互作用（コミュニティーニーズと議題） 協力関係、パートナーシップ（大学とコミュニティ） 信頼と相互尊重、相互学習、コミュニケーション、責任の共有、良い関係性、相互利益 ＊先行要件はクライエント中心	・パートナーシップ（協力関係） ・相互コミットメント ・尊重 ・相互利益		パートナーシップは複数にメリットを英雄的にもたらす 重要で関連性の高い知識と成果を生み出す		◯	◯		◯	◯
53		A model to promote activity competence in elders.	Am J Occup Ther. 1993			〇
54		A multidisciplinary model of rural allied health clinical-academic practice: a case study.	Journal of Allied Health (J ALLIED HEALTH), 236-241. Winter2009; 38 (4): (6p)	〇
55	〇	A network-based rehabilitation model for frail elderly people: development and assessment of a new model.	Scandinavian Journal of Caring Sciences (SCAND J CARING SCI), 253-261. Jun2007; 21 (2): (9p)	〇				なし
56		A New Paradigm in School Therapy.	Advance for Occupational Therapy Practitioners (ADV OCCUP THER PRACT), 6-20. May2014; 30 (5): (15p)	〇
57		A Novel Approach to Pediatric Education Using Interprofessional Collaboration...Pediatric Physical Therapy Education	Journal of Physical Therapy Education (American Physical Therapy Association, Education Section) (J PHYS THER EDUC), 119-130. 2017; 31 (2): (12p)	〇
58	〇	A participatory action research approach for identifying health service needs of Hispanic immigrants: implications for occupational therapy.	Occupational Therapy in Health Care (OCCUP THER HEALTH CARE), 145-163. 2005; 19 (1/2): (19p)	〇				パートナーはコミュニティのニーズと価値の共同検討と分析に従事 ヒスパニック系移民との共同でのPRアプローチ ヒスパニック系コミュニティが、家族の生活の質と健康サービスを問題解決し、最終的に改善するという目標を掲げて、その努力を組織するため	研究活動に協力 信頼と相互尊重、オープンなコミュニケーション、相互学習、多様性の尊重、さまざまな観点の尊重	地元の病院（女性看護師、保健師、OTとPTの2人の関連医療専門家）、コミュニティ主催者、研究インターン、ヒスパニックソーシャルワーカー、地元大学の2人のヒスパニック研究者、ヒスパニック系コミュニティの3人のリーダー。	協力関係（研究者と現場 ヒスパニック） 信頼と相互尊重、オープンなコミュニケーション、相互学習、多様性の尊重、さまざまな視点の尊重	・パートナーシップ（協力関係） ・チーム連携 ・尊重 ・信頼		ヒスパニック系コミュニティが問題解決を目標に取り組みを組織化するための基礎を提供し、家族の生活の質と健康サービスを最終的に証明するための基礎を提供		◯		◯	◯	◯
59	〇	A Peer-Led Interprofessional Simulation Experience Improves Perceptions of Teamwork.	Clinical Simulation in Nursing (CLIN SIMULATION NURS), 22-29. Sep2019; 34: (8p)	〇	〇			急性期ケア環境 IPEシミュレーションとピアティーチングを組み合わせる	共同ケア、コミュニケーション チームワーク、共同練習、専門職間コラボレーション	他職間連携	協力関係、異なる専門性の理解、専門職の態度・価値・信念や役割・責任の理解、チームワーク（PTとOTの学生） ＊帰結は効率の良い効果的なチーム医療	・他職種連携（チームワーク） ・共有？		社会的文脈による学習を促進した 問題解決の共有に対する障壁を最小限に抑えた 専門職間の役割理解		◯	◯	◯	◯	◯
60		A Personal Viewpoint on the Collaborative Model.	OT Practice (OT PRACT), 19-20. 2/22/2016; 21 (3): (2p)	〇
61	〇	A pilot for understanding interdisciplinary teams in rehabilitation practice.	Rehabil Nurs. 2013			〇		リハビリテーションの学際的チーム チームは全体として、患者の目標を特定し、これらの目標を達成するため 基礎ルールを確立し、IDTですべてのメンバーのプラクティスの範囲を設定することの重要性	専門職間のコラボレーション 良好なコミュニケーション コミュニケーションの重要な要素	他職間連携	協力関係、役割理解、優れたコミュニケーション、共同作業、相互合意、対立の解決、共通の目標を理解、自分の専門職のこだわりを避ける、視点の違いを理解する（他職種連携） ＊帰結は効率の良い効果的なチーム医療	・他職種連携（チームワーク） ・相手の役割を理解する		より良いチームワークの構築に役立つ		◯	◯	◯	◯		◯
62	〇	A pilot IPE workshop integrating OT, pharmacy, PT, and PA programs.	Curr Pharm Teach Learn. 2018			〇		IPEパイロットワークショップの作成 ワークショップ途中の軽食休憩	医療専門家プログラム間のコラボレーション、職業間 討議、議論	他職間連携	協力関係、他職種について学ぶ、コミュニケーション（ディスカッション/共同的対話？）、チームワーク ＊先行要件はクライエント中心 ＊帰結は効率の良い効果的なチーム医療	・他職種連携（チームワーク）		専門職間のコラボレーションを通じて患者とのコミュニケーションとチームワークを促進する 学生はまた、共同の患者中心のケア計画を開発するために、専門職間のチームの一員として働いて学び、快適に感じた		◯	◯	◯	◯
63	〇	A Pilot Study of the ﾂ｡Vivir Mi Vida! Lifestyle Intervention for Rural-Dwelling, Late-Midlife Latinos: Study Design and Protocol.	OTJR: Occupation, Participation & Health (OTJR OCCUP PARTICIPATION HEALTH), 5-13. Jan2019; 39 (1): (9p)	〇		〇		参加者と主要な利害関係者との介入後にフォーカスグループとインタビュー ライフスタイル介入を評価するために設計 私たちの研究本部は、研究が行われたAVから75マイルのロサンゼルスにある	作業療法士とプライマリケア内の地域医療従事者との連携 現地のコミュニティパートナーと協力	作業療法士とプライマリケア内の地域医療従事者との協力	協力関係（OTと地域医療従事者）	・他職種連携（チームワーク）		チーム構造には、OTとCHW間のコラボレーションが含まれ、監督介入者と患者のプライマリケアチームとの間の双方向のコミュニケーションが補完される 人員のニーズを満たすことが重要		◯		◯	◯
64		A poster roadshow showcasing AHPs integration, sharing and excellence...39th annual conference and exhibition of the College of Occupational Therapists, Brighton and Sussex, England. June 30-July 2, 2015.	British Journal of Occupational Therapy (BR J OCCUP THER), 110-111. 2015 Supplement; 78: (2p)	〇
65	〇	A preliminary evaluation of individual placement and support for youth with developmental and psychiatric disabilities.	Journal of Vocational Rehabilitation (J VOCAT REHABIL), 249-255. 2018; 48 (2): (7p)	〇				なし
66		A program to prepare children with learning disabilities for handwriting in a school for special education.	Israel Journal of Occupational Therapy (ISRAELI J OCCUP THER), E114-E114. 2005 Aug; 14 (3): (1p)	〇
67		A psychogeriatric activity group in a rural community.	Am J Occup Ther. 1977			〇
68	〇	A qualitative investigation into the patient-centered goal-setting practices of allied health clinicians working in rehabilitation.	Clinical Rehabilitation (CLIN REHABIL), 827-840. Jun2018; 32 (6): (14p)	〇				目標設定	「目標設定コラボレーション」-クライアントと臨床医の間の対人交流、患者と臨床医の共同目標設定 「目標設定コラボレーション」は、患者と臨床医の間で行われるコミュニケーションの交換に焦点を当てている これには、敬意を示し、信頼関係を構築し、合意した目標を求めて聞き取り、要約するサブテーマが含まれる 臨床医の自己認識	「目標設定コラボレーション」-クライアントと臨床医の間の対人交流。	目標設定の協力、相互コミュニケーション、敬意の表示、信頼関係の構築、（クライエントと臨床家）	・パートナーシップ（協力関係） ・共有？ ・相互コミットメント？ ・尊重 信頼、情報の共有？		患者と臨床医の間のコラボレーション、および彼らが行われる環境に関連する戦略を実施することにより、リハビリテーション患者の目標がより知られ、採用され、達成されるはず		◯	◯	◯		◯
69	〇	A qualitative study of the transition to adulthood for youth with physical disabilities.	Phys Occup Ther Pediatr. 2001			〇		参加者は、障害のある若者と彼らが入ろうとしている大人の世界との適合性が低いことを確認した。彼らは、サービスを環境サポートに焦点を合わせて、大人の世界への「独自の橋を架ける」ことを推奨	コミュニティベースの移行サービスは、障害のある若者とその両親と協力して計画する	障害のある若者とその両親との協力	協力関係、共に働く（クライエントと両親）	・パートナーシップ（協力関係）		人と環境の適合性と健康増進の概念をサービスに組み込んで、障害のある若者が思春期から成人期へのスムーズな移行を体験できるようにする 共同計画により、身体障害のある若者が適切な支援を受けて成人の世界に自分の橋を架けることができる		◯		◯
70		A question of professional boundaries: implications for educational programs.	Am J Occup Ther. 1979			〇
71	〇	A rehabilitation intervention to promote physical recovery following intensive care: a detailed description of construct development, rationale and content together with proposed taxonomy to capture processes in a randomised controlled trial.	Trials (TRIALS), 38-38. 2014; 15 (1): (1p)	〇	〇			反復的改良	患者のストーリーとの協力による利害関係	患者の歴史とジェームス・リンド・アライアンスの協力	共同研究者	・パートナーシップ（協力関係）		利害関係者のイベントおよび地域のパイロット発行によって支援された		◯		◯
72	〇	A research-based strategy for managing housing adaptations: study protocol for a quasi-experimental trial	BMC HEALTH SERVICES RESEARCH		〇			重要な結果を特定する方法論の開発と試験研究、およびスウェーデンの自治体における現在のHA症例管理手順を対象とした研究への介入	研究と実践者との協力 データ収集OTと研究者の協力	長年の研究と実践者との協力	協力関係（研究者と臨床家/データ収集者）	・パートナーシップ（協力関係） ・共同制作		開発され、テストされた HAの実践戦略のさらなる最適化に使用		◯		◯
73		A Retrospective Pre-Post Treatment Study of Occupational Therapy Intervention for Children with Sensory Processing Challenges.	Open Journal of Occupational Therapy (OJOT) 1-14. Winter2018; 6 (1): (16p)	〇
74	〇	A retrospective view of the affiliation of occupational therapy and psychiatry.	Hospital & Community Psychiatry: A Journal of the American Psychiatric Association (H&CP), 978-980. 1994 Oct; 45 (10): (3p)	〇				道徳的治療の概念、信念確立、作業療法の基礎となった	診断と治療における精神医学との共同な役割 精神医学および作業療法は診断、管理、および治療に密接に関連 相互尊重、共有された視点、生産的な対話	作業療法と精神医学	相互関係にある役割（心理的な診断と治療） 協力関係（作業療法士間） 相互尊重、共有された視点、生産的な対話	・要確認 ・尊重		作業療法の関わりで成長、親子の関係が進化		◯	◯	◯	◯	◯	◯
75	〇	A safe place with space for learning: Experiences from an interprofessional training ward.	Journal of Interprofessional Care (J INTERPROF CARE), 141-148. Mar2016; 30 (2): (8p)	〇		〇		実際の病棟の状況での専門職間の学習 IPTWでの学習活動	学生間の協力 学生に専門的および専門職間の能力とコラボレーションスキル	学生間の協力	協力関係、チーム医療、協調、平等性、安全性、コミュニケーション、他職種を知る、自職種を知る、知識を共有（他職種連携）	・他職種連携（チームワーク）		学生間の協力的かつ専門的な能力を効果的に高める 患者は協調的およびコミュニケーション的観点からより高いケアの質を知覚する 学生の発達と知識レベルを視覚化、チームの中での役割理解		◯	◯	◯	◯		◯
76	〇	A Scholarship of Practice Revisited: Creating Community-Engaged Occupational Therapy Practitioners, Educators, and Scholars.	Occupational Therapy in Health Care (OCCUP THER HEALTH CARE), 352-369. Oct2015; 29 (4): (18p)	〇				言語のシステムとポリシーの変更を通知するために、一連の混合メソッドの研究を実施、作業療法士を含む医療通訳や医療提供者向けのトレーニングカリキュラムと実践ガイドラインを通知	先進国と発展途上国の協力者間の相互に有益なパートナーシップを強調（英語能力が障壁） コミュニティメンバーと協力 共同評価計画を開発 教員やコミュニティの協力者との緊密な指導	コミュニティとの協力	相互作用（知識とコミュニティ） 協力者（奨学金に協力する人） パートナーシップ（先進国と途上国の奨学金協力者） 共同制作（共同研究者間） 協力関係（OTと各団体、学生とメンターやいろいろな人） 共に働く、学ぶ（奨学生）	・パートナーシップ（協力関係） ・他職種連携（チームワーク）		重大な健康問題を解決するために多様な経験、スキル、知識をプールすることに重点を置いている コミュニティパートナーと協力して政策概要やKTの資料を作成し、ヘルスケア環境での言語ニーズへの対応に関連する市および州全体の指令を提唱するためにも使用されている 学生は抑圧的な制度や環境に挑戦する研究プロジェクトを準備し、エンパワーメント、自己決定、選択、管理を促進する新しい知識を生み出す		◯		◯	◯
77	〇	A scoping approach to systematically review published reviews: Adaptations and recommendations	RESEARCH SYNTHESIS METHODS		〇			なし
78		A Scottish and Japanese experience of patient-centred diabetic care: descriptive study of interprofessional education on live webinar	NAGOYA JOURNAL OF MEDICAL SCIENCE		〇
79	〇	A Service User Perspective Informing the Role of Occupational Therapy in School Transition Practice for High School Learners with TBI: An African Perspective.	Occup Ther Int. 2019			〇		発展途上の状況でTBIをもつ若者の高校移行を促進するために必要な支援の性質と範囲に焦点を当てる 開発された文脈で行われた研究の調査結果と同様に、参加者は、若者が学校移行のさまざまな段階で支援を必要としている クライアント/学習者中心のアプローチを維持するため	適切なタイミングの計画、一貫したコミュニケーション、および共同チームアプローチ 青少年と協力 作業療法士は、関連する学校職員との関係をさらに構築し、支援提供の計画で協力する	適切なタイミングの計画、一貫したコミュニケーション、およびチームによる共同アプローチ、	協調的、協力関係、コミュニケーション（他職種連携、クライエントとOT） 共同作業、協力関係（教員）→ 帰結が効果と自信と教師たちの前向きな態度の促進	・パートナーシップ（協力関係） ・他職種連携（チームワーク）		参加者は青年の変化するニーズに関連し、対応することを保証するために、協調的で、調整され、柔軟性があり、監視されるべきであるというサポートが必要 ファシリテーター、仲介者、コーチ、コラボレーター、サポーター、および支持者の役割を含むさまざまな役割を遂行することにより、作業療法士が環境を（直接的および間接的に）促進する上で重要な役割を果たしている に、採用される戦略は青少年と協力して開発する必要あり 教師の効率性と自信を高め、教師の前向きな態度を育てることができる		◯		◯	◯
80	〇	A Survey of Canadian Occupational Therapy Practices to Prevent Pressure Injuries Among Wheelchair Users via Weight Shifting.	J Wound Ostomy Continence Nurs. 2018			〇		なし
81	〇	A Survey of Multidisciplinary Clinicians Working in Rehabilitation for People with Traumatic Brain Injury	BRAIN IMPAIRMENT		〇			脳損傷リハビリテーション	学際的なチームは共同で治療目標を話し合い、設定し、治療計画を共同で実行 効果的なコラボレーションのファシリテーターには、物理的な近接性、チームミーティング、良好なコミュニケーション、情報の共有、および共同性 クライアントとTBI、家族、セラピストとの協力関係	効果的なコラボレーションのファシリテーターには、物理​​的な近接性、チームミーティング、良好なコミュニケーション、共有情報、および合法性が含まれます、	ともに働く、情報共有、協力関係、共同的対話、良いコミュニケーション、チームミーティング、同僚との関係、物理的な近さ、目標の共有（他職種連携） 協力関係（クライエント）	・パートナーシップ（協力関係） ・他職種連携（チームワーク） ・情報の共有		より一般的には、患者の機能を改善するという共通の目標で協力する専門分野の専門家を含むチームは、脳損傷リハビリテーションに不可欠 リハビリテーションの成功に不可欠である		◯	◯	◯	◯
82	〇	A survey of occupational therapists in Canada about their knowledge and use of the ICF.	Canadian Journal of Occupational Therapy (CAN J OCCUP THER), 221-232. 2007; 74 (Spec Issue): (12p)	〇		〇		ICFの知識に影響を与えるリソース、認識された意味、投資要因を提案	専門職間のコラボレーション	専門職間のコラボレーション	協力関係（専門職間）	・他職種連携（チームワーク）		教育のアイデアには意味のあるアクセス可能な形式が含まれる		◯		◯	◯
83	〇	A systematic review of multidisciplinary outcomes in the management of chronic low back pain.	Work (WORK), 349-367. 2010; 35 (3): (19p)	〇		〇		慢性疼痛患者およびCLBP患者のRTWアウトカムを改善する	利害関係者・専門家間の協力 専門家と、労働者、保険会社、雇用主などの利害関係者との間の望ましい相互作用の礎石	複数の利害関係者と専門家の協力	協力関係、相互作用（ステークホルダーと専門家、他職種連携）	・パートナーシップ（協力関係） ・他職種連携（チームワーク） ・相互作用				◯		◯	◯
84	〇	A Systematic Scoping Review of Work Interventions for Hospitalised Adults with an Acquired Neurological Impairment.	Journal of Occupational Rehabilitation (J OCCUP REHABIL), 569-584. Sep2019; 29 (3): (16p)	〇				介入は、主に外傷性脳損傷または脳卒中を患った成人を含む、診断的に不均一な集団を対象 ほとんどの介入には、評価のための構造化されたプロセスが含まれている 地域社会（退院後）の仕事のリハビリテーションの紹介に関する決定	臨床医、クライアント、およびその家族（および該当する場合は雇用主）間の学際的な強力なコラボレーション 入院患者の臨床医、地域の臨床医、雇用主間のコラボレーション クライアント、その家族、および紹介する臨床チームの間で協力して行われる	臨床医、クライアント、およびその家族（および該当する場合は雇用主）間の学際的な強力なコラボレーション	パートナーシップ（クライエントとOT） 協力関係（医者、クライエント、家族とOT 他職種連携、クライエントの雇主） ＊帰結は良い実践 早期職場復帰	・パートナーシップ（協力関係） ・他職種連携（チームワーク）		コラボレーションの重要性を強調し、病院内でのみ促進できる作業スキルのパフォーマンスを向上させることを目的としている 入院病院の環境内での職場復帰介入を開始するために重要である		◯		◯	◯
85	〇	A transdisciplinary model of care: Audiology and Speech Pathology.	International Journal of Integrated Care (IJIC) (INT J INTEGR CARE), 1-1. 2018 Supplement1; 18: (1p)	〇						SPと聴覚学者	協力関係（PT,OT,ST, SW）	協力関係（PT,OT,ST, SW）			collaboration単語なし	◯		◯
86		A Transdisciplinary Team Model for School-Based Sensorimotor Programming.	American Journal of Occupational Therapy American Occupational Therapy Association (Bethesda, Maryland). 2017 Supplement; v.71.	〇			〇	Webベースのチュートリアルを使用するときに、生徒のアクティビティ分析の学習が強化されるかどうか	学生間の協調的学習 二者間（ペア）グループでの共同作業 仲間との相互作用とコラボレーション、個人のグループの相互作用を通じて、多くの社会活動と言葉の交換 学習成果、内容、教育戦略、活動、および評価方法の開発に協力して貢献 IMSの技術専門家と協力		協力関係、相互作用、共に働く、相互コミュニケーション（学生同士、グループ間） 協力関係（テクノロジストとOT →帰結は良い電子資料）	・相互作用 ・パートナーシップ？ ・相互コミットメント？		チュートリアルのアクセシビリティとインターフェース設計を一貫して確認する必要がある		◯		◯	◯
87		A unique collaboration of female medical providers within the United States Armed Forces: rehabilitation of a Marine with post-concussive vestibulopathy.	Work (WORK), 381-386. 2005; 24 (4): (6p)	〇
88	〇	A web-based tutorial to enhance student learning of activity analysis.	Can J Occup Ther. 2005			〇		Webベースのチュートリアルを使用するときに、生徒のアクティビティ分析の学習が強化されるかどうか	学生間の協調的学習 二者間（ペア）グループでの共同作業 仲間との相互作用とコラボレーション、個人のグループの相互作用を通じて、多くの社会活動と言葉の交換 学習成果、内容、教育戦略、活動、および評価方法の開発に協力して貢献 IMSの技術専門家と協力		協力関係、相互作用、共に働く、相互コミュニケーション（学生同士、グループ間） 協力関係（テクノロジストとOT →帰結は良い電子資料）	・相互作用 ・パートナーシップ？ ・相互コミットメント？		チュートリアルのアクセシビリティとインターフェース設計を一貫して確認する必要がある		◯		◯	◯
89	〇	Academic-clinician partnerships: a model for outcomes research.	Occupational Therapy in Health Care (OCCUP THER HEALTH CARE), 95-106. 2005; 19 (1/2): (12p)	〇				慢性精神病の個人に対する在宅管理スキルプログラムの有効性を評価する共同研究プロジェクトの事例 研究プロジェクトを実施する際に臨床医が直面する障壁に対処する手段	教員、臨床医、および大学院生の間で共同研究関係を確立 地域の臨床医と作業療法教育プログラムの間に協力 臨床医は、学術プログラムとのコラボレーション 学者と臨床医のパートナーシップ	教員、臨床医、および大学院生の間で共同研究関係	ともに働く、協力関係、パートナーシップ（教員、大学院生、医師 平等性がないか？ 共同研究）	・パートナーシップ（協力関係） ・他職種連携（チームワーク）		プロセスを促進 学生に基本的な研究スキルを開発する機会を提供するだけでなく、彼らの臨床診療における研究への参加の重要性を強化 共同研究プロジェクトの完了時に、学生は研究を行うための基本的な精神的スキルを持っていることを発見し、彼らの職業生活の不可欠な側面としての研究者としての役割のより良い評価を開発 指導とサポートの恩恵を受けた 研究結果の発表と公開を通じて、作業療法の専門家の知識体系に貢献し続ける		◯		◯	◯
90		Achievements and developments.	Australian Occupational Therapy Journal (AUST OCCUP THER J), 375-375. Dec2014; 61 (6): (1p)	〇
91		Achieving AOTA's centennial vision: the role of educators.	Occupational Therapy in Health Care (OCCUP THER HEALTH CARE), 295-300. 2007; 21 (1/2): (6p)	〇
92	〇	Achieving curricular themes through learner-centered teaching.	Occupational Therapy in Health Care (OCCUP THER HEALTH CARE), 185-198. 2007; 21 (1/2): (14p)	〇				サービス学習の成果は主に学生の自己報告尺度を使用しており、結果はコース教材と社会的問題の問題解決のより深い理解を示していることを発見 就学前プロジェクト	専門学生と幼稚園の協力 幼稚園のニーズを分析し、人間の発達と職業に関する知識を活用して、遊具の設計と製造、学習ガーデンの設計と構築、屋外コミュニティモザイクアートの設計と作成を行った。 生徒はインストラクターと相談しながらプロジェクトを実施する責任を負い、その結果、教師から生徒への力のシフトが生じた TBLモデル（協調的学習、共同学習）を利用しての学習グループ	専門学生と幼稚園の協力	協力関係、共同制作？（専門学校生と幼稚園） 協力関係、相互作用（学生間）	・共同制作 ・（協調？）的学習・共同学習 ・相互作用 ・相互コミットメント		野外での遊びのカリキュラムを拡大		◯		◯	◯
93	〇	Achieving evidence-based practice: a process of continuing education through practitioner-academic partnership.	Occupational Therapy in Health Care (OCCUP THER HEALTH CARE), 211-227. 2005; 19 (1/2): (17p)	〇				エビデンスに基づく実践には特定のスキルが必要であり、時間がかかり、めったに実現されない エビデンスに基づいた実践を臨床生活に組み込むための教育戦略を開発するための臨床グループをサポートする共同パートナーシップ	実践のコンテキスト内で証拠に基づいたトレーニングプログラムを構築するための共同アプローチ 学界と実践の間の代替的な共同アプローチ 継続教育が行われる環境で研究者とすべての主要関係者との動的なコラボレーション	実践のコンテキスト内で証拠に基づいたトレーニングプログラムを構築するための共同アプローチ/学界と実践の間の代替的な共同アプローチ	協力的、共同的関係、共同制作、相互作用（学生間） ＊先行要件は学習者中心	主体者によって定義が変わるか？ ・研究者と作業療法士 ・パートナーシップ ・相互コミットメント ・共同制作		トレーニングを最終的に使用する人は、トレーニングの生成と改善に関与でき、登録後教育の開発は、それが設計されているコンテキストに基づいている必要があり、従来の役割を持つ人の間の協力とチームワークから生まれる必要がある		◯		◯	◯
94	〇	Achieving optimal functional outcomes in community-based rehabilitation following acquired brain injury: a qualitative investigation of therapists' perspectives.	British Journal of Occupational Therapy (BR J OCCUP THER), 360-370. Sep2008; 71 (9): (11p)	〇				家庭および地域社会でABIを使用するクライアントの最適な機能的成果の達成に貢献する7つの主要なテーマが特定 クライアントの「全体像」の形成を可能にするために多くの情報源を得る 社会的および学習のニーズを満たすため	リハビリテーションにおける他者、特にその人の支援ネットワークとの協力や包含などの環境要因 「コミュニティ、自主セクター、家族、介護者」とのコラボレーション 他者と協力 学生が仲間と協力	「コミュニティ、自主セクター、家族、介護者」とのコラボレーション 学生と仲間	パートナーシップ、協働的、ともに働く、主体的参加、相互作用、相互コミットメント、目標共有、協力関係（クライエント、OT、他職種） 相互から学ぶ、共同作業（学生間） ＊先行要件 クライエント中心 帰結、目標の達成	・パートナーシップ（協力関係） ・他職種連携（チームワーク）		CBRへの個人の参加を最適化する重要な要因 社会的および学習のニーズを満たす		◯	◯	◯	◯
95	〇	Achieving Teaching, Scholarship, and Service through Community Engagement.	Open Journal of Occupational Therapy (OJOT) 1-16. Summer2016; 4 (3): (18p)	〇				OT戦略計画部の6つの目標の1つ 学生はプログラムの開発と評価に非常に従事	共同プログラム 地域、州、国、および国際社会との継続的で持続可能な協力関係を構築 研究者と博物館の教育者は定期的にコミュニケーションを取り、研究について協力 実践と証拠の生成の間のコラボレーション コミュニティが関与したコラボレーション	学術的使命への関与と学際的な調整とコラボレーションの完全な統合 地域、州、国、および国際社会との継続的で持続可能な協力関係を構築	パートナーシップ、相互関係、有益な情報の交換、共同作業共同研究、共同制作、良好なコミュニケーション（大学と国や自治体など様々な機関、OTと他の機関） 協力関係、パートナーシップ、人と人とのつながり（多職種連携、大学院生と教員）＊帰結 他の人に良い影響を生む 作業療法士の基金が生まれる	・相互作用 ・他職種連携（チームワーク ・共同制作（研究）		コミュニティエンゲージメントアクティビティの価値を認識 学生と教職員は、証拠に基づいた実践、指導の卓越性、コミュニティに基づいた奨学金とサービス提供のインターフェースを統合的な方法で体験することができる 学業環境以外の人とのつながりの必要性を満たし、他の人に良い影響を与える 施設で初めて作業療法士の雇用に資金を提供する助成金が生成され、施設で研究を行ったプログラムの卒業生がその地位を埋めた コミュニティのニーズが現れて対処できる有意義なパートナーシップが実現しましたが、学部は奨学金、教育、サービスの需要を満たすことができた		◯	◯	◯	◯
96	〇	Active interprofessional education in a patient based setting increases perceived collaborative and professional competence.	Medical Teacher (MED TEACH), 151-157. Feb2009; 31 (2): (7p)	〇	〇			専門職間の教育	コース中、専門職間の学生チームが協力して患者の世話と治療を行った 患者の安全を確保するための共同能力 医療とソーシャルケアの専門家間のコラボレーション	専門職間	協力関係、専門職の役割・チームワークを理解する、コミニケーション、共同の技術の所持（他職種連携） ＊帰結はサービスの質向上	・他職種連携（チームワーク）				◯	◯	◯	◯
97		Active learning through interdisciplinary collaboration.	Education Special Interest Section Quarterly (EDUC SPEC INTEREST SECT Q), 1-4. 2010 Mar; 20 (1): (4p)	〇				活動に焦点を当てた介入は、構造化された実践と機能的行動の繰り返しを含み、日常生活への独立と参加を増加させる運動課題の学習に向けられている	子どもと家族と介入チームで協力	PTとOTと子供と家族と協力	協力関係、目標の共有（セラピストと家族、医療チーム内）	・パートナーシップ（協力関係） ・他職種連携（チームワーク）		活動関連の目標を開発		◯	◯	◯	◯
98		Activity-Based Therapy: From Basic Science to Clinical Application for Recovery After Spinal Cord Injury.	Journal of Neurologic Physical Therapy (J NEUROL PHYS THER), S39-S45. 2017 Special Issue; 41: (7p)	〇
99	〇	Activity-focused motor interventions for children with neurological conditions.	Physical & Occupational Therapy in Pediatrics (PHYS OCCUP THER PEDIATR), 79-107. 2004; 24 (1/2): (29p)	〇				活動に焦点を当てた介入は、構造化された実践と機能的行動の繰り返しを含み、日常生活への独立と参加を増加させる運動課題の学習に向けられている	子どもと家族と介入チームで協力	PTとOTと子供と家族と協力	協力関係、目標の共有（セラピストと家族、医療チーム内）	・パートナーシップ（協力関係） ・他職種連携（チームワーク）		活動関連の目標を開発		◯	◯	◯	◯
100	〇	Activity-focused motor interventions for infants and young children with neurological conditions.	Infants & Young Children: An Interdisciplinary Journal of Early Childhood Intervention (INFANTS YOUNG CHILD), 292-307. Oct-Dec2006; 19 (4): (16p)	〇				活動に焦点を当てた介入は、構造化された実践と機能的行動の繰り返しを含み、日常生活への子どもの参加を増やす運動課題の学習に向けられている 発達運動スキルの学習は、ある運動行動から別の運動行動への移行または変化する	小児理学療法士または作業療法士は、介入チームの一員として、子供の家族と協力 早期介入サービスを提供する理学療法士または作業療法士は、変更エージェントとして両親と協力	小児理学療法士または作業療法士と子供の家族と協力	協力関係、目標の共有（PTとOTとクライエント間）	・パートナーシップ（協力関係） ・他職種連携（チームワーク）		活動関連の目標を立てる 運動行動の積極的な変化をサポート		◯	◯	◯	◯
101		Actual versus best practices for young children with cerebral palsy: a survey of pediatric occupational therapists and physical therapists in Quebec, Canada.	McGill University (Canada). 2007; Ph.D.	〇
102	〇	Adapted Physical Education Pre-professional Preparation: Shifting the Paradigm.	JOPERD: The Journal of Physical Education, Recreation & Dance (JOPERD J PHYS EDUC RECREATION DANCE), 22-28. Sep2019; 90 (7): (7p)	〇				身体障害者向け適応型身体活動（APA）モータークリニック（SWD）は、体育教師の教育生にSWDを使った実践的な体験を提供する実習 学際的な分野の他の前職者が異なる教育手法を使用して、より効果的な学習環境を作成する方法を学習	キャンパス全体の複数の大学専攻間の学際的コラボレーションの要素は、さまざまな専門職が、（1）認知、（2）運動、および（3）運動環境内の感情領域に取り組む 計画と実装内のコラボレーション？ 専門家間の協力 教員のコラボレーション プレプロフェッショナルチーム内では、すべてのプレプロフェッショナルが授業計画の計画と実施に取り組み、サービス提供のコラボレーションを促進	・キャンパス全体の複数の大学専攻間の学際的コラボレーション	協力関係、ともに働く、共同的対話、情報の共有（専門職学生、学生と教員間）	・パートナーシップ（協力関係） ・他職種連携（チームワーク） ・共同制作 ・共同学習		子供全体の教育にどのように貢献するかに焦点を当てている すべてのAPAモータークリニックへの変更および/または追加の入力がある重要 実践環境でSWDにモーターエクスペリエンスを提供する環境に進化		◯	◯	◯	◯
103	〇	Adapting research instruction to support the scholarship of practice: practice-scholar partnerships.	Occupational Therapy in Health Care (OCCUP THER HEALTH CARE), 39-55. Jan2010; 24 (1): (17p)	〇				伝統的な実験研究の授業で実践ベースの研究提案を開発 学生教育と開業医の専門能力開発	作業療法の大学院生と開業医の協力 実践者と研究者が共同で研究	作業療法の大学院生と開業医	協力関係、共同、共同作業、意思決定、パートナーシップ、人と人とをつなげる、コミュニケーション（大学院生と臨床家、大学院生間） *帰結は研究の促進	・パートナーシップ（協力関係） ・共同制作		実践に基づいており、設計が厳密で、すぐに適用できる新しい知識を作成するために呼び出される		◯		◯	◯
104	〇	Adapting to a Challenging Fieldwork: Understanding the Ingredients.	Open Journal of Occupational Therapy (OJOT) 1-14. Winter2017; 5 (1): (16p)	〇				重度のうつ病患者支援 クライエント中心のケア	個人的な日記、会話、およびGoogleドキュメントを使用して、これらのなじみのない水域をナビゲートしながら、相互に処理および学習するための独自のピアサポートおよびコラボレーションシステム 両方の学生は自然に共感を与えられたようであり、それは彼らがお互いだけでなく患者との密接なコラボレーションを形成することを可能 共同監督 学生間で個人的・専門的なサポート クライアントとセラピストの両方が相互に参加すること	・OT学生とピアサポート ・OT学生と患者	協力関係（実習生間、実習生とバイザー） パートナーシップ、感情の共有、信頼関係の構築、対立の解決（OTとクライエント間） ＊先行要件はクライエント中心 ＊帰結は新しいセラピストの自立とバーンアウトの回避、曖昧さの回避、OTがいなくとも学生が成長する	・相互作用 ・相互コミットメント？ ・共感？ 共同監督？		クライアントのニーズを満たすために独立して機能する新しいセラピストの能力が高まり、燃え尽きを防ぐことができる あいまいさを許容し、より高い回復力を実証できた		◯		◯	◯	◯
105		Addressing everyday challenges: feasibility of a family caregiver training program for people with dementia.	Am J Occup Ther. 2014			〇
106	〇	Addressing sensory processing in the schools.	OT Practice (OT PRACT), 8-13. 2002 Jan 28; 7 (2): (6p)	〇				家族介護養成プログラム開発	アルツハイマー協会グレーターミシガン支部と協力	・学際的な専門家のチームとアルツハイマー病協会ミシガン州支部	相互関係（専門家チームとAD協会）	・共同制作		家族介護者養成プログラムを開発		◯
107	〇	Addressing the Challenges of Collaborative Goal Setting with Children and Their Families.	Physical & Occupational Therapy in Pediatrics (PHYS OCCUP THER PEDIATR), 138-152. May2014; 34 (2): (15p)	〇				子供とのリハビリテーションプロセスの基本的な要素	臨床医とクライアント/家族の間の共同の目標設定（議論と交渉が必要）	・臨床医とクライアント/家族の間の共同目標設定	家族のコミットメント、パートナーシップ、目標設定、相互合意、共感、尊重（PTOTと家族とクライエント） •先行要件クライエント・家族中心 帰結 効果的なリハプロセスの一助となる コミュニケーション（PTOTなどのチーム間）	・パートナーシップ（協力関係） ・情報の共有		織的および個人的な時間、エネルギー、リソースをサポートするのに十分にポジティブである、小児リハビリテーションに不可欠		◯	◯	◯	◯	◯
108		Advancing practice through scholarship. Enabling and documenting the impact of best practice.	OT Practice (OT PRACT), 9-10. 2002 Feb 25; 7 (4): (2p)	〇				実践を改善するため奨学金を使用することの重要性を強調 TAP 実践環境における人間の職業モデルの動機付けプロセス	研究者と実務者の協力 信頼、力の共有、感度、敬意（協力関係の風土） セラピストが協力して、理論を使用してクライアントの問題の解決策を見つけた 大人の学習原則の適用、意思決定の共有、さまざまな長所、経験、知識の相互評価 作業療法士間、専門家間の協力	学生、教員、セラピスト	協力関係（研究者と臨床家、OTとCL） 力や責任の共有、コミュニケーション、シナジー、感受性、信頼と尊重、セラピスト自身の能力の開発（OTとCL）	・信頼 ・力の共有 ・感度？ ・尊重 ・情報の共有？ ・他職種連携		実践で最終的に使用する知識を生成する TAPにおけるさまざまな利害関係者の関与に不可欠であり、個々の利害関係者を越えて利害関係者のコミュニティに取り込みと交換のターゲットを移動させる 利害関係者が協力してお互いの強みを活用できる 利害関係者は、特定のコンテキストの日常的な現実の一部である問題の解決策を見つけ、変化を促進する知識を生み出すことができる 理論を実践へ応用出来た（理論の進歩）		◯	◯	◯	◯	◯
109		Advancing practice through scholarship. UIC's scholarship of practice.	OT Practice (OT PRACT), 11-12. 2002 Jan 14; 7 (1): (2p)	〇
110		Advancing the Profession Through Communities of Practice.	OT Practice (OT PRACT), 16-20. Aug2019; 24 (8): (5p)	〇
111	〇	Advancing the use of theory in occupational therapy: A collaborative process / Promouvoir l’application de la théorie en ergothérapie : un processus de collaboration.	Canadian Journal of Occupational Therapy (CAN J OCCUP THER), 181-193. Jun2013; 80 (3): (13p)	〇		〇		実践を改善するため奨学金を使用することの重要性を強調 TAP 実践環境における人間の職業モデルの動機付けプロセス	研究者と実務者の協力 信頼、力の共有、感度、敬意（協力関係の風土） セラピストが協力して、理論を使用してクライアントの問題の解決策を見つけた 大人の学習原則の適用、意思決定の共有、さまざまな長所、経験、知識の相互評価 作業療法士間、専門家間の協力	学生、教員、セラピスト	協力関係（研究者と臨床家、OTとCL） 力や責任の共有、コミュニケーション、シナジー、感受性、信頼と尊重、セラピスト自身の能力の開発（OTとCL）	・信頼 ・力の共有 ・感度？ ・尊重 ・情報の共有？ ・他職種連携		実践で最終的に使用する知識を生成する TAPにおけるさまざまな利害関係者の関与に不可欠であり、個々の利害関係者を越えて利害関係者のコミュニティに取り込みと交換のターゲットを移動させる 利害関係者が協力してお互いの強みを活用できる 利害関係者は、特定のコンテキストの日常的な現実の一部である問題の解決策を見つけ、変化を促進する知識を生み出すことができる 理論を実践へ応用出来た（理論の進歩）		◯	◯	◯	◯	◯
112	〇	Advantages of the JobReha discharge letter: an instrument for improving the communication interface in occupational rehabilitation.	Int Arch Occup Environ Health. 2013			〇		なし
113		Advocating for occupational therapy in breast cancer rehabilitation at the American Cancer Society.	OT Practice (OT PRACT), 16-17. 2012 Apr 9; 17 (6): (2p)	〇
114		Aged Care Reforms Update.	Australian Occupational Therapy Journal (AUST OCCUP THER J), 10-10. Feb2013 Supplement; (1p)	〇
115	〇	Agents of change: establishing quality improvement collaboratives to improve adherence to Australian clinical guidelines for dementia care.	Implement Sci. 2018			〇		オーストラリアの認知症ケアの質改善	専門家間コラボレーション 臨床医が臨床改善を行うための作業は、マスメディアと内部組織メディアの両方で組織と協力 品質改善コラボレーション		協力関係、共同作業、共同学習、方法の共有、知覚スキル（他職種連携） 協力関係（研究者と臨床家）	他職種連携 共同制作		複数のサイトの医療専門家を集めて、ケアを改善するための方法の学習と共有を促進 エビデンスに基づく臨床ガイドラインの遵守に対する既知の障壁に対処する革新的な実装科学の方法であり、品質改善の知覚スキルの不足や不十分な臨床サポートを含む		◯	◯	◯	◯
116		Alignment: leading health care by sharing common dreams.	American Journal of Occupational Therapy (AM J OCCUP THER), 429-433. Sep/Oct1999; 53 (5): (5p)	〇
117		All for one.	Advance for Occupational Therapy Practitioners (ADV OCCUP THER PRACT), 12-14. 2012 Oct 8; 28 (19): (3p)	〇
118		Allied health workforce shortages: the systemic barriers to response.	Journal of Allied Health (J ALLIED HEALTH), 219-232. 1996 Summer; 25 (3): (14p)	〇
119	〇	Altering the boundaries of everyday life in a nursing home context.	Scand J Occup Ther. 2019			〇		高齢者の職業への関与と影響が、養護施設での日常生活にどのように現れるかを探る ブッククラブ会議	高齢者と協力 共著	特別養護老人ホームに住んでいる高齢者は、研究者、居住者、および特別養護老人ホームのコミュニティの間	協力関係、共同制作、コミュニケーションや対話（特養のコミュニティ） 協力関係（著者とナース助手）	・パートナーシップ（協力関係） ・共同制作？		関心と欲求に基づいた職業を共同で作成する 参加者との対話で複数のステップを策定するのに役立ち、高齢者の関心と能力に基づいた職業についてのNHスタッフの理解に焦点を当てた今後の研究のために、将来の研究の質問を知らせるのにも役立った ブッククラブ会議のデザイン、内容、および創発的性格に協力的な重点が置かれた 最初の著者は、この理解の正確さを保証するために、参加者との対話において創発的知識の理解を積極的に置いた		◯		◯	◯
120	〇	Alternatives to Seclusion and Restraint in Psychiatry and in Long-Term Care Facilities for the Elderly: Perspectives of Service Users and Family Members	PATIENT-PATIENT CENTERED OUTCOMES RESEARCH		〇			なし
121	〇	Alzheimer's disease multiple intervention trial (ADMIT): study protocol for a randomized controlled clinical trial.	Trials. 2012			〇		ADのプライマリケア患者を対象とした通常ケアの強化と比較した共同ケアの有効性をテストするランダム化比較臨床試験	プライマリーケアベースの共同ケア介入 患者のプライマリケア医と老人科医、認知症ケアの高度実践看護師、およびABC-MedHomeに所属するソーシャルワーカーとの協力	・患者と認知症ケアマネージャー	共同治療、ケア、協力関係、共同管理、コミュニケーション（他職種連携）	他職種連携		患者とその介護者のケアの質と行動および心理的症状の統計的に有意な改善		◯		◯	◯
122	〇	An access technology delivery protocol for children with severe and multiple disabilities: a case demonstration.	Dev Neurorehabil. 2014			〇		アクセス技術配信プロトコル（ATDP）を作成	子供と家族中心のアプローチ 専門家間の連携、専門家と介護者とユーザーの連携	・子供と家族中心の共同アプローチ ・専門家間のチームと介護者およびユーザーのコラボレーション	共同制作、目標の共有→ディバイス作成（他職種連携 ST/OTとエンジニア） *先行要件は子どもと家族中心	他職種連携 パートナーシップ		コミュニケーションのアクセスが可能 面接プロセスが充実		◯	◯	◯	◯
123	〇	An agenda for occupational therapy's contribution to collaborative chronic disease research.	Canadian Journal of Occupational Therapy (CAN J OCCUP THER), 147-155. Jun2011; 78 (3): (9p)	〇	〇	〇		慢性疾患を持つ成人のニーズを満たすため 学際的プロジェクト 慢性疾患の予防と管理の分野で研究エビデンスを作成する	専門職間連携、研究関係 複雑なチームベースのケアを反映した共同アプローチ 著者とのコラボレーション（連携）	専門職間のコラボレーション	共同制作、協力関係、チームワーク（他職種連携、機関間連携、研究者間） 帰結 ネットワークと技術向上の促進	他職種連携 共同制作		共同制作、協力関係、チームワーク（他職種連携、機関間連携、研究者間） 帰結 ネットワークと技術向上+N67の促進		◯		◯	◯
124	〇	An aggregate fieldwork model: cooperative learning, research, and clinical project publication components.	Occupational Therapy in Mental Health (OCCUP THER MENT HEALTH), 62-82. Jan-Mar2009; 25 (1): (21p)	〇				協同学習、臨床プロジェクトまたは研究出版、学際的なコラボレーションと介入で構成される作業療法心理社会的レベル2フィールドワークモデルの概要 フィールドワークで学習を促進し、エントリーレベルの臨床スタッフポジションのOTSを準備するために使用	共同プロセスー事前知識に基づいて構築され、学術的知識、経験的学習、臨床的推論、および自己反省を統合するプロセス 相互に学びあい、アイデアを交換することで知識を構築 専門職間のネットワーク形成する学際的コラボレーション	・学術プログラムがと臨床教育者	協力関係、相互作用（教育と臨床） 共同作業、相互学習、情報と知識の交換、意思決定の共有、コミュニケーション（学生同士、学生とバイザー） お互いの専門性を知る、目標の共有（他職種連携） ＊帰結は学習の促進	相互作用 他職種連携		より多くの情報をより早く学習、自分自身とお互いの視点について学ぶことで、彼らは統一された大きな視点を形成することができる 共通の目標に向けて他者と協力する能力、学際的な専門家と協力することへの積極性、観察や現在の介入方法に疑問を呈する能力など、成功する研究を促進する要素が含まれている		◯	◯	◯	◯
125	〇	An Australian hospital-based student training ward delivering safe, client-centred care while developing students' interprofessional practice capabilities.	Journal of Interprofessional Care (J INTERPROF CARE), 482-488. Nov2013; 27 (6): (7p)	〇	〇			専門職間教育	専門職間連携 適切なチームメンバーと連絡を取り、臨床上の問題が適切に解決されるようにする 大学と病院（機関）連携	・専門職間のコラボレーション ・学生が同僚やクライアントと協力	協力関係、強い関係性、ともに働く、相互学習、コミュニケーション、専門性の理解、積極性、チームを理解する、連絡を取り合う、相談、相互に関係づける（他職種の学生同士） ＊先行要件にクライエント中心 帰結は学生とクライエントの満足	他職種連携		専門職間チーム内で働く医療専門家の能力を向上、クライエントの成果改善 専門職間のチームとしての患者ケアに対するこの高いレベルの責任は、専門職間のコラボレーションの利点と、この学習経験が将来の実践に高度に関連することを学生に強調する		◯		◯	◯	◯
126	〇	An evaluation of the fall prevention practice of community-based occupational therapists working in primary care.	British Journal of Occupational Therapy (BR J OCCUP THER), 463-473. Aug2018; 81 (8): (11p)	〇	〇			GPからの作業療法士への転倒予防のためのまれな紹介	一次医療提供者間の協力、GPと作業療法士との間に良好なコミュニケーション（専門家間コラボレーション）	コミュニティサービスプロバイダー間のコラボレーション	協力関係，コミュニケーション（地域サービスの提供者間）	他職種連携		クライアントケアの質が向上し、リスクのある高齢者がエビデンスに基づいた介入を受けることが保証される		◯		◯	◯
127	〇	An exploration of communication between clients and professionals in the design of home adaptations.	British Journal of Occupational Therapy (BR J OCCUP THER), 197-204. May2009; 72 (5): (8p)	〇				住宅改修	クライアント、作業療法士、助成金測量士、建設業者の間のコラボレーション（専門家間連携）、共同設計	・クライエントと専門職間のコラボレーション ・クライアント、作業療法士、助成金測量士、建設業者の間のコラボレーション	協力関係、コミュニケーション、ともに働く（OTとCLと保険査定員と建築士）	他職種連携 共同制作？		クライエントの満足度を高める		◯		◯	◯
128		An exploration of satisfaction, psychological stress, and readiness for interprofessional learning in medical, nursing, allied health, and social work students in an interprofessional health care course.	University of North Dakota. 2008; Ph.D.	〇				せん妄の予防と管理における学際的アプローチ	科学社会間のコミュニケーションを増やす必要性の根底にある学際的なコラボレーション（専門職、家族、介護者の連携）	多職種連携	コミュニケーション、協力関係、方法の共有、ともに働く、ともに情報を集める、ともに管理する（専門職間）	他職種連携 パートナーシップ		システムの障壁が克服される可能性が高くなる 科学社会間のコミュニケーションを増やす		◯	◯	◯	◯
129		An exploration of the occupational therapy role in vocational rehabilitation within a community mental health team...College of Occupational Therapists Conference, June 28-30, 2016	British Journal of Occupational Therapy (BR J OCCUP THER), 97-98. 2016 Supplement; 79: (2p)	〇				専門職間シミュレーションの学習 ヘルスケアの質と患者の転帰を改善するため	専門職間連携、専門家の役割の認知と理解	看護及び関連医療専門学生の間のコラボレーション	相互関係、尊重、コミュニケーション・対話、各職種の役割の承認と理解、ともに考える、相互作用、主体的参加、共同決定、チームワーク（他職種連携） 協力関係（大学間）	他職種連携 相手の役割を理解する		パフォーマンスと患者の安全性を向上させる、患者の転帰と医療費削減になる		◯		◯	◯	◯
130		An exploratory study of how occupational therapists develop therapeutic relationships with family caregivers.	Am J Occup Ther. 1995			〇
131		An Exploratory Survey Study of Grand Rounds as an Interprofessional Education Tool for Graduate Students in the Health Professions.	Perspectives of the ASHA Special Interest Groups 299-306. 2019; 4 (2): (8p)	〇
132	〇	An interdisciplinary statement of scientific societies for the advancement of delirium care across Europe (EDA, EANS, EUGMS, COTEC, IPTOP/WCPT).	BMC Geriatrics (BMC GERIATR), N.PAG-N.PAG. 9/11/2019; 19 (1): (1p)	〇	〇			せん妄の予防と管理における学際的アプローチ	科学社会間のコミュニケーションを増やす必要性の根底にある学際的なコラボレーション（専門職、家族、介護者の連携）	多職種連携	コミュニケーション、協力関係、方法の共有、ともに働く、ともに情報を集める、ともに管理する（専門職間）	他職種連携 パートナーシップ		システムの障壁が克服される可能性が高くなる 科学社会間のコミュニケーションを増やす		◯	◯	◯	◯
133		An international collaboration: Enhancing preparedness to address the mental health concerns of clients with a spinal cord injury.	Occupational Therapy Now (OCCUP THER NOW), 24-25. Mar/Apr2018; 20 (2): (2p)	〇				専門職間シミュレーションの学習 ヘルスケアの質と患者の転帰を改善するため	専門職間連携、専門家の役割の認知と理解	看護及び関連医療専門学生の間のコラボレーション	相互関係、尊重、コミュニケーション・対話、各職種の役割の承認と理解、ともに考える、相互作用、主体的参加、共同決定、チームワーク（他職種連携） 協力関係（大学間）	他職種連携 相手の役割を理解する		パフォーマンスと患者の安全性を向上させる、患者の転帰と医療費削減になる		◯		◯	◯	◯
134		An Interprofessional Approach to Education Through Use of Simulation Technology...ASAHP 2016 Annual Conference, October 19-21, 2016, New Orleans, Louisiana	Journal of Allied Health (J ALLIED HEALTH), 309-309. Winter2016; 45 (4): (1/4p)	〇
135	〇	An Interprofessional Simulation Promoting Collaboration and Problem Solving among Nursing and Allied Health Professional Students.	Clinical Simulation in Nursing (CLIN SIMULATION NURS), e325-33. Oct2012; 8 (8): (1p)	〇				専門職間シミュレーションの学習 ヘルスケアの質と患者の転帰を改善するため	専門職間連携、専門家の役割の認知と理解	看護及び関連医療専門学生の間のコラボレーション	相互関係、尊重、コミュニケーション・対話、各職種の役割の承認と理解、ともに考える、相互作用、主体的参加、共同決定、チームワーク（他職種連携） 協力関係（大学間）	他職種連携 相手の役割を理解する		パフォーマンスと患者の安全性を向上させる、患者の転帰と医療費削減になる		◯		◯	◯	◯
136		An Intervention to Promote the Adoption of Evidence-Based Practice (EBP) Behaviors...AOTA/NBCOT National Student Conclave Dearborn Michigan November 18-19 2016	American Journal of Occupational Therapy (AM J OCCUP THER), 118-121. 2015 Supplement; 69: (4p)	〇
137	〇	An investigation of interprofessional collaboration in stroke rehabilitation team conferences.	J Clin Nurs. 1999			〇		脳卒中リハのチームカンファレンス 学際的なアプローチ	専門家間連携、学際的な協力（教育）	専門職間のコラボレーション	協力関係、共同作業、lチームワーク、共同の知的努力、合理的協力（他職種連携）	他職種連携		直接の患者ケア活動を正当化		◯		◯	◯
138	〇	An Occupational Therapy and Teaching Partnership: Applying a Scholarship of Practice Model.	Occupational Therapy in Health Care (OCCUP THER HEALTH CARE), 270-282. Jul2017; 31 (3): (13p)	〇		〇		アプローチの根拠証拠に基づく実践、臨床的推論、および実践に基づく証拠の相互関係は、知識を生成する これらの個々のアプローチの限界を克服する このユニークな環境での実践のための知識を生み出すため	作業療法士と教師の連携、コラボレーションは、それぞれが貢献するチームメンバーによる問題解決のプロセス 学界と実務家の連携	教師と作業療法士	共同作業、ともに実践する（OTと教員、他職種連携） 協力関係、お互いの相談（大学と教育省）	他職種連携？ クライエントは教師？子供？ 共同制作？		学校環境で全国的なサービスに貢献した 専門職に利用可能な臨床的に有用な結果測定につながっている		◯		◯	◯
139	〇	An occupational therapy Internet school.	J Telemed Telecare. 2000			〇		インターネットスクールでリモート電子環境内での教育活動の全範囲をサポートおよび促進する	英国、ベルギー、オランダ、スウェーデンの4つのセンターが協力	・英国、ベルギー、オランダ、スウェーデンの4つのセンター ・学生同士	協力関係、ともに作り上げる（他機関連携）	共同制作？？		学生および専門の作業療法士にインターネットベースのコースを提供		◯		◯
140	〇	An Occupational Therapy Intervention Service to hostels for homeless people: an overview.	British Journal of Occupational Therapy (BR J OCCUP THER), 242-245. May2013; 76 (5): (4p)	〇				ホームレスのホステル内での作業療法介入サービス	作業療法士とホステルのスタッフ間の共同作業 （専門職間、機関間の共同作業）	・作業療法士とホステルのスタッフとの共同作業 ・OTISセラピストとコミュニティグループ	共同作業、計画の共有（OTとホステルの職員） 協力関係(他職種と政府機関）	他職種連携？ 共同制作？		アイデアと作業慣行の相互受精により、スタッフとサービスユーザーの両方のサポートが向上		◯	◯	◯
141	〇	An overlap analysis of occupational therapy electronic journals available in full-text databases and subscription services.	Journal of Electronic Resources in Medical Libraries (J ELECTRONIC RESOUR MED LIBR), 346-361. 2008; 5 (4): (16p)	〇				作業療法ジャーナルの定期購読を印刷から電子に変換するため	大学図書館と作業療法プログラムと協力	大学図書館と作業療法プログラム	協力関係、相互作用（図書館とOTプログラム）	他職種連携 共同制作？		最高数の電子タイトルと最高の年のカバレッジについて、データベースと個々のサブスクリプションの最適な組み合わせを識別		◯		◯
142	〇	An undergraduate clinical skills laboratory developing interprofessional skills in physical and occupational therapy.	Gerontology & Geriatrics Education (GERONTOL GERIATR EDUC), 33-43. 1997; 17 (4): (11p)	〇				共通のクライエントの目標を達成する 学習	理学療法士と作業療法士の連携、専門分野に特化したスキルを身につけ、他の専門家のスキルを理解 協力的アプローチ	理学療法士と作業療法士/専門職間/専門家とクライアント/他専門職の学生	共通の目標の共有、協力・理解・譲り合い、チームワーク他の専門職の理解（PT学生とOT学生）	他職種連携 他者の役割を理解する		確立された目標に向けてクライアントと協力できる 問題ベースのチュートリアルで学生が開始したスキルを強化		◯	◯	◯	◯		◯
143		An Update on Telehealth in Allied Health and Interprofessional Care.	Journal of Allied Health (J ALLIED HEALTH), 140-147. Summer2019; 48 (2): (8p)	〇
144		ANNOUNCEMENTS.	British Journal of Occupational Therapy (BR J OCCUP THER), 29-34. 1/1/1988; 51 (1): (6p)	〇
145		ANNOUNCEMENTS.	British Journal of Occupational Therapy (BR J OCCUP THER), 69-72. 2/1/1987; 50 (2): (4p)	〇
146		Anthropology, occupational therapy, and action research.	American Journal of Occupational Therapy (AM J OCCUP THER), 972-978. Nov1991; 45 (11): (7p)	〇		〇
147		AOTA and NBCOT Support Interstate Licensure Compact Initiative.	OT Practice (OT PRACT), 4-4. Nov2019; 24 (11): (2/3p)	〇
148		AOTA and state associations: collaborating on local reimbursement issues.	OT Practice (OT PRACT), 5-5. 2012 Jul 23; 17 (13): (1p)	〇
149		AOTA announces new national partnership with RehabCare.	NEWS-Line for Occupational Therapists & COTAs (NEWS LINE OCCUP THER COTAS), 10-11. 2008 Aug; 7 (8F): (2p)	〇
150		AOTA Collaboration With NJOTA Results in Insurance Advocacy Win.	OT Practice (OT PRACT), 8-9. Oct2019; 24 (10): (2p)	〇
151		AOTA participates with ACOEM on practice guidelines.	OT Practice (OT PRACT), 13-13. 2010 Mar 8; 15 (4): (1p)	〇
152		AOTA, State Associations collaborate on Health Reform Advocacy.	OT Practice (OT PRACT), 6-6. 2012 Sep 24; 17 (17): (1p)	〇
153	〇	Application of key health care concepts in the development of a paediatric upper limb hypertonicity surgery clinic.	Australian Occupational Therapy Journal (AUST OCCUP THER J), 155-162. Sep2002; 49 (3): (8p)	〇				小児上肢高張手術クリニックを設立および管理するタスクは、患者とその家族のためのサービスの質を高める	専門家と相互作用（要素：信頼、尊敬、相互依存）	・研究者と研究者の間の協力 ・研究者と参加者の間の協力	共同作業、相互対話、信頼、尊敬、相互依存、チームワーク（他職種連携） ＊先行要件 クライエント中心	信頼、尊敬、相互作用 他職種連携		上肢の高張性のための小児手外科クリニックの開発において、これらの概念は子供とその家族のための質の高いサービスを達成するために適用		◯		◯	◯	◯	◯
154		Applied Behavior Analysis Practitioner Perceptions: Influence of Occupational Therapy Training in Sensory Processing.	American Journal of Occupational Therapy (AM J OCCUP THER), 1-1. Supplement 1 2016; 70: (1p)	〇				エビデンスを使用して介入に関する決定を下す ガイドラインの構築	クライエントとセラピスト間の協力 専門家間の連携 作業療法士間の連携	医師と患者のコラボレーション	選択権とコントロールの力を与える（OTとクライエント） 協力関係（専門職間、OT間）	他職種連携 パートナーシップ		クライアントに選択肢とある程度の制御が提供 介入後の結果をチームが測定できるようにするためのチームガイドラインを作成 優れた研究エビデンスと実践を変えるための成功戦略を収集して共有するために不可欠		◯		◯	◯
155		Applied Behavior Analysis, Autism, and Occupational Therapy: A Search for Understanding.	American Journal of Occupational Therapy (AM J OCCUP THER), p1-p5. Jul/Aug2016; 70 (4): (5p)	〇
156		Applied Research During Fieldwork: Interdisciplinary Collaboration Between Universities and Clinics.	American Journal of Occupational Therapy (AM J OCCUP THER), 207-213. Mar1995; 49 (3): (7p)	〇		〇
157		Applying an innovative model of interprofessional team practice: the view from occupational therapy.	Occupational Therapy Now (OCCUP THER NOW), 7-9. May2011; 13 (3): (3p)	〇
158	〇	Applying Research Evidence to Practice.	British Journal of Occupational Therapy (BR J OCCUP THER), 223-227. 5/1/2001; 64 (5): (5p)	〇				エビデンスを使用して介入に関する決定を下す ガイドラインの構築	クライエントとセラピスト間の協力 専門家間の連携 作業療法士間の連携	医師と患者のコラボレーション	選択権とコントロールの力を与える（OTとクライエント） 協力関係（専門職間、OT間）	他職種連携 パートナーシップ		クライアントに選択肢とある程度の制御が提供 介入後の結果をチームが測定できるようにするためのチームガイドラインを作成 優れた研究エビデンスと実践を変えるための成功戦略を収集して共有するために不可欠		◯		◯	◯
159	〇	Appraising the trustworthiness of qualitative studies: Guidelines for occupational therapists	AUSTRALIAN OCCUPATIONAL THERAPY JOURNAL		〇			質的研究論文の調査結果が実践に関連しているかどうかを判断する	研究者間、研究者と参加者間の協力	・25人の作業療法士を含む3つの作業療法設定と共同	協力関係（研究者間）パートナーシップ、積極的関与（研究者と参加者）	共同制作		調査結果の信頼性を確保する		◯		◯	◯
160		Are Undergraduate Health Care Students 'Ready' for Interprofessional Learning? A Cross-Sectional Attitudinal Study.	Internet Journal of Allied Health Sciences & Practice (INTERNET J ALLIED HEALTH SCI PRACT), 119-119. 2012 Jul; 10 (3): (1p)	〇
161		Around the World. Occupational Therapy in Nepal.	OT Practice (OT PRACT), 26-27. May2019; 24 (5): (2p)	〇
162		Art Gallery Event Promotes Disability Awareness.	OT Practice (OT PRACT), 25-26. 6/18/2018; 23 (11): (2p)	〇
163	〇	Arthritis care: Comparison of physicians' and patients' views	SEMINARS IN ARTHRITIS AND RHEUMATISM		〇			なし
164		Article: Working with communities to achieve access to higher education: a new role for occupational therapy?	Irish Journal of Occupational Therapy (IR J OCCUP THER), 43-49. Summer2010; 38 (1): (7p)	〇
165		ASHA Collaborates on Co-treatment Guidelines.	ASHA Leader (ASHA LEADER), 8-8. 4/3/2012; 17 (4): (1p)	〇
166		ASHA participates in Katrina rehab providers coalition.	ASHA Leader (ASHA LEADER), 33-33. 10/18/2005; 10 (14): (1p)	〇
167	〇	Aspects affecting occupational therapists' reasoning when implementing research-based evidence in stroke rehabilitation.	Scandinavian Journal of Occupational Therapy (SCAND J OCCUP THER), 118-131. Mar2012; 19 (2): (14p)	〇	〇	〇		目標設定	患者と作業療法士の連携 研究者と参加者とのコラボレーション		協力関係（研究者と参加者） 共同の目標設定（OTとCL)	パートナーシップ 共同制作		アクション研究アプローチでは、柔軟性が求められた		◯		◯	◯
168	〇	Assessing female students' attitudes in various health and social professions toward working with people with autism: A preliminary study.	Journal of Interprofessional Care (J INTERPROF CARE), 131-137. Mar2011; 25 (2): (7p)	〇	〇			診断を行い、進行中の治療計画を管理および修正 ASDの複雑さとASDを持つ個人のユニークで多様なニーズを考えると、専門職間の評価プロセスと進行中の治療計画の開発	専門家間コラボレーション、個人とその家族とともに多様な分野の専門家	理論研究者による共同研究	協力関係、コミュニケーション、他職種の役割を知る（他職種連携） 協力関係（家族と本人と医療チーム）	他職種連携		長期にわたる治療計画の管理と変更、および包括的なサービスセットの提供が可能		◯		◯	◯		◯
169		Assessing needs and developing interventions with new populations: a community process of collaboration.	Occupational Therapy in Mental Health (OCCUP THER MENT HEALTH), 71-95. 2001; 16 (3/4): (25p)	〇
170	〇	Assessing the efficacy, effectiveness, and cost-effectiveness of assistive technology interventions for enhancing mobility.	Disability & Rehabilitation: Assistive Technology (DISABIL REHABIL ASSIST TECHNOL), 149-158. May2007; 2 (3): (10p)	〇				なし
171	〇	Assessment of learning powered mobility use--applying grounded theory to occupational performance.	J Rehabil Res Dev. 2014		〇	〇		パワードモビリティの使用を学習するための評価ツールの開発を促進する	基礎理論家として協力、共同研究	作業療法士とクライアントまたは介護者	協力関係、共同研究（2名の質的研究者間）	共同制作		既存のツールを統合および修正し、学習戦略をさらに開発する、ALPと学習のためのALP促進戦略を含むALP機器		◯		◯	◯
172	〇	Assessment of Rehabilitation Infrastructure in Peru.	Archives of Physical Medicine & Rehabilitation (ARCH PHYS MED REHABIL), 1116-1123. Jun2018; 99 (6): (8p)	〇	〇						協力関係（他職種）	協力関係（他職種）				◯		◯	◯
173	〇	Assessment practices of Irish occupational therapists: a study.	British Journal of Therapy & Rehabilitation (BR J THER REHABIL), 565-585. 1998 Nov; 5 (11): (5p)	〇				作業療法の哲学は、クライアント中心の介入アプローチ	セラピストとクライアントまたは介護者と協力	・教育と医療の両方の分野で専門家の焦点を伝え、理解するために、他の分野と他の環境のすべての利害関係者の間での協力を要求する	パートナーシップ（クライエントとOT） ＊先行要件 CL中心	パートナーシップ		クライアントの問題、ニーズ、優先順位の決定		◯		◯	◯
174		Asset Mapping: A Collaborative Approach to Care Transitions With Older Adults.	Gerontology Special Interest Section Quarterly (GERONTOL SPEC INTEREST SECT Q), 1-4. Mar2014; 37 (1): (4p)	〇
175	〇	Assisting people with disabilities to actively improve their collaborative physical activities with Nintendo Wii Balance Boards by controlling environmental stimulation.	Res Dev Disabil. 2012			〇		なし
176		Assistive Technology for a Novice School-Based Occupational Therapist.	OT Practice (OT PRACT), 23-24. 4/10/2017; 22 (6): (2p)	〇
177	〇	Assistive technology reasoning in rural school-based occupational therapy.	Assistive Technology (ASSIST TECHNOL), 209-217. 2018; 30 (4): (9p)	〇		〇		教育と医療の両方の分野で専門家のコミュニケーションと焦点を理解する	利害関係者間のコラボレーション 共同計画	・専門職間のコラボレーション	協力関係、共同計画、共同訓練、お互いの理解を深める、チームアプローチ、コミュニケーション、共同の意思決定（学校と医療、専門職間、関係者間）	パートナーシップ 他職種連携？ 共同制作？		生徒と教師の両方に利益をもたらす 中核となるカリキュラム標準と機能パフォーマンスの成果に関連する特定のIEP主導の目標の開発をサポート		◯		◯	◯
178		At-risk families with mental illness: partnerships in practice.	New Zealand Journal of Occupational Therapy (NZ J OCCUP THER), 31-37. Sep2005; 52 (2): (7p)	〇
179		Attitudes and knowledge of students in the allied health professions toward their future professional team members.	Journal of Allied Health (J ALLIED HEALTH), 142-146. Fall2006; 35 (3): (5p)	〇		〇
180		Attitudes of healthcare faculty toward interprofessional education and interprofessional healthcare teams.	Widener University School of Nursing. 2012; Ph.D.	〇
181	〇	Attitudes Toward Interprofessional Education: Comparing Physician Assistant and Other Health Care Professions Students.	Journal of Physician Assistant Education (Physician Assistant Education Association) (J PHYSICIAN ASSIST EDUC), 8-15. 2012; 23 (2): (8p)	〇				高等教育機関でさまざまな形式のIPEカリキュラムが実施	専門職間連携	・実習教育者と学生	コミュニケーション、共同学習、チームワーク、信頼、尊敬、専門的な限界（学生同士の他職種連携）	他職種連携		患者の安全性を高めるメカニズム		◯		◯	◯	◯
182	〇	Attributes of evidence-based occupational therapists in stroke rehabilitation.	Canadian Journal of Occupational Therapy (CAN J OCCUP THER), 351-364. Dec2018; 85 (5): (14p)	〇				優秀な開業医は、クライアント中心の実践アプローチを使用し、「多くの患者主導の目標」を達成し、「クライアント中心の治療」を行っている	専門職間連携	著者間のコラボレーション	他の専門職の役割を知る（他職種連携） 相互作用、質の高い相互関係、高い対人スキル（OTとCL） ＊クライエント中心	他職種連携		彼らの患者との高品質な対話に従事する		◯		◯	◯		◯
183	〇	Attributes of excellence in practice educators: the perspectives of Australian occupational therapy students.	Aust Occup Ther J. 2014			〇		実習教育	実習教育者と学生が相互に有益な関係 練習教育者は学生を知るように努力し、情報と知識を共有		共同作業、協力関係、リスクの共有、情報・知識の共有、対話、方法の共有、パートナーシップ（教員と学生、大人と子ども）	相互利益 情報共有		将来の作業療法士としてのスキルを伸ばすことができた、学生と実践教育者の両方が専門的に学び、開発 協力関係を通じて、学生は判断を恐れることなく、自分の経験、アイデア、懸念について議論できると感じた		◯	◯	◯	◯
184	〇	Australian occupational therapy research: a review of publications 1987-91.	Australian Occupational Therapy Journal (AUST OCCUP THER J), 67-75. Jun1995; 42 (2): (9p)	〇				レビューされた研究論文	著者間のコラボレーション（学者と学者）		協力関係、共同制作（研究者間）	共同制作		AOTJで公開され、会議で発表された研究		◯		◯	◯
185		Authenticity in occupational therapy leadership: a case study of a servant leader.	Am J Occup Ther. 2001			〇
186		AUTISM AND OT: Collaborating to Support Participation in the Classroom.	OT Practice (OT PRACT), 10-13. Feb2019; 24 (2): (4p)	〇
187		Autonomous Vehicles, Design Thinking, and Occupational Therapy.	OT Practice (OT PRACT), 20-22. Dec2019; 24 (12): (3p)	〇
188		Avoid interest rate uncertainty -- consolidate student loans now.	OT Practice (OT PRACT), 24-24. 2006 May 29 Suppl; 11 (9): (1p)	〇
189	〇	Back schools for nonspecific low back pain: a systematic review within the framework of the Cochrane Collaboration Back Review Group.	Spine		〇			なし
190		BALANCE OF DUTIES: Occupational Therapy Practitioners & Physical Therapists TEAM UP FOR FALLS PREVENTION.	OT Practice (OT PRACT), 11-14. 9/15/2014; 19 (16): (4p)	〇
191		Balancing challenges and facilitating factors when implementing client-centered collaboration in a mental health setting.	British Journal of Occupational Therapy (BR J OCCUP THER), 513-520. Dec2007; 70 (12): (8p)	〇
192	〇	Barriers and facilitators to partnership working between Early Intervention Services and the voluntary and community sector.	Health & Social Care in the Community (HEALTH SOC CARE COMMUNITY), 493-500. Sep2008; 16 (5): (8p)	〇			〇	早期介入サービスと自発的および地域社会部門とのより正式なパートナーシップを取るため	健康とソーシャルケアのパートナーシップの前段階 非公式性、信頼、およびパートナーシップから相互利益を引き出すことを含む共通の目的意識に基づく「理想的なタイプ」のネットワーク関係	・他者の存在または他者との共同作業 ・多くのアジアの人々は、友人や見知らぬ人と協力	パートナーシップ（健康とコミュニティ）	相互利益 信頼 パートナーシップ 共通の目的意識？		チームが相互の信頼と信頼を刺激した共同作業の成功の歴史がある場合に最も強力 正式なパートナーシップを開発		◯	◯	◯	◯
193	〇	Barriers and facilitators to the implementation of individual placement and support (IPS) for patients with offending histories in the community: The United Kingdom experience	BRITISH JOURNAL OF OCCUPATIONAL THERAPY		〇			コミュニティフォレンジック設定でのIPSの実装	専門職間連携、専門職と患者、専門職とサービスの連携 学際的コラボレーション	・理学療法士と作業療法士の間の学際的な協力	協力関係、共同作業、コミュニケーション、（他職種連携、就労スペシャリストと患者）	他職種連携 パートナーシップ 相互利益？作用？		フォレンジック環境でのIPS実装に対する同様でユニークな障壁を理解し、克服するのに役立つ		◯		◯	◯
194		Bathroom safety: environmental modifications to enhance bathing and aging in place in the elderly.	OT Practice (OT PRACT), 14-19. 2012 Sep 10; 17 (16): (4p)	〇
195		BEHAVIORAL-TRAINING DURING ACUTE BRAIN TRAUMA REHABILITATION - AN EMPIRICAL CASE-STUDY	BRAIN INJURY		〇
196		Being Published: A Professional Life in 160,000 Words.	New Zealand Journal of Occupational Therapy (NZ J OCCUP THER), 4-10. Apr2018; 65 (1): (7p)	〇
197	〇	Belonging, occupation, and human well-being: an exploration.	Can J Occup Ther. 2014			〇		支配的な作業療法モデル 社会的階層が重視される日本の文化では、行うことの意味はその社会的文脈を通じて決定または帰属される	多くのアジアの人々は、友人や見知らぬ人と協力		共同的作業、協力関係（友人やその他の人）	共同的作業、協力関係（友人やその他の人）		職業的関与、共有された職業を強化する可能性		◯		◯	◯
198	〇	Benefits of an interdisciplinary approach: a case of collaboration.	Physical & Occupational Therapy in Geriatrics (PHYS OCCUP THER GERIATR), 73-83. 2001; 20 (1): (11p)	〇				高齢者の治療 クライアント、彼女の姉妹、娘は全員会議に出席し、クライアントの進行中の治療を遅らせていた問題のいくつかを議論	PTとOTの連携 共同治療、家族とクライアントの教育、および情報と治療のテクニックの共有 家族、クライエント、セラピストの協力（会議で議論）		協力関係、ともに働く、ともに治療する、情報共有、治療技術の共有、目標と問題点の共有（PTとOT） ともに働く、協力関係（セラピスト、CL、家族） ＊帰結は時間効率、サービス重複の減少、機能向上、治療成績の向上	他職種連携 パートナーシップ 情報の共有		時間の効率化、サービスの重複の減少、機能的成果の増加 治療を通して存在する障壁にもかかわらず、機能的な結果を増加 治療効果を潜在的に制限していた家族に関連する主な問題をよりよく特定		◯	◯	◯	◯
199	〇	Bespoke program design for school-aged therapy disability service delivery.	J Soc Work Disabil Rehabil. 2012			〇		家族中心サービスの中核 共同行動学習、経験から得られた学習を特定し、プログラム改善戦略をテストする研究 サービス提供のコラボレーションモデル	家族との連携 研究参照グループと協力 目標を共同で確立するセラピストと主介護者の連携		協力関係、相談、パートナーシップ、専門知識の共有、共同の意思決定・目標設定、情報の共有（医療チームと家族＝介護者？）＊先行要件 家族中心 帰結 目標達成 ともに働く、専門知識の共有、互いに教えあう、学び合う、相互コミットメント、情報の共有（他職種連携） ＊スタッフの能力開発やバーンアウトを減らす 協力関係（研究のグループ間）	パートナーシップ 共同制作？ 他職種連携		子供と家族を支える全体的な関係がより強固 調査結果をレビュー 子供と家族の力を増強する目標達成		◯	◯	◯	◯
200		Best Practice Model for a Community-Based Level II Fieldwork Program.	Best Practice Model for a Community-Based Level II Fieldwork Program 1-1. 2017; (1p)	〇
201		Better relations: evidence-based strategies for engaging clients with physical disabilities.	OT Practice (OT PRACT), 9-13. 2010 Dec 20; 15 (22): (5p)	〇
202		Better Together: Team Collaboration in Early Intervention.	OT Practice (OT PRACT), 7-9. Feb2018Supplement SIS Quarterly Practice Connections; 3 (1): (3p)	〇
203		Beyond communications.	OT Practice (OT PRACT), 13-20. 2012 Sep 24; 17 (17): (6p)	〇
204		Beyond Paper & Ink: RELATING TO THE RELATED SERVICE OF OCCUPATIONAL THERAPY.	Exceptional Parent (EXCEPTIONAL PARENT), 40-43. Aug2012; 42 (8): (4p)	〇
205	〇	Beyond the RCT - understanding the relationship between interventions, individuals and outcome - the example of neurological rehabilitation	DISABILITY AND REHABILITATION		〇			なし
206		Blogs, wikis, and podcasts: broadening our connections for communication, collaboration, and continuing education.	OT Practice (OT PRACT), CE-2p. 2008 May 26; 13 (9): (1p)	〇
207		Book marks.	Canadian Journal of Occupational Therapy (CAN J OCCUP THER), 317-318. Dec2006; 73 (5): (2p)	〇
208	〇	Botulinum toxin A as an adjunct to treatment in the management of the upper limb in children with spastic cerebral palsy (UPDATE)	Cochrane Database of Systematic Reviews (COCHRANE DATABASE SYST REV), N.PAG-N.PAG. 2010; (1p)	〇				なし
209	〇	Bridging theory and practice: Occupational justice and service learning.	Work (WORK), 41-58. 2013; 45 (1): (18p)	〇				学生が首都への旅行の準備をするとき、彼らは民主的なプロセスを研究 障害を持つ生徒や健常者の生徒のためにインターンシップや仕事のシャドウイングを提供するため 職業正義の理論を学ぶだけでなく、毎週のサービス学習プロジェクトを通じて参加を可能にし、意識を高めた	研究協力者 ワシントンDC訪問中の非合法または上院議員との会談など、地域の行動と国家の擁護行動の両方を含む、提携または協力および擁護行動 他のコミュニティ機関と協力 専門家の共同の努力		協力関係、提携する（研究者間、コミュニティ機関） 協力関係、共同の努力、パートナーシップ（学生同士、他人）	共同制作		アドボカシー活動に参加 医療専門家は共同の努力を行い、独自の感性と視点を共有するため、共通の利益のために重要な役割を担うリーダーシップを担うことができる		◯		◯	◯
210	〇	Brief or new: interagency collaboration to support adults with developmental disabilities in college campus living.	Occupational Therapy in Health Care (OCCUP THER HEALTH CARE), 165-171. 2005; 19 (1/2): (7p)	〇				発達障害のある若年成人向けのキャンパス移行生活プログラムの提供、代替資金を活用	省庁間、コミュニティ機関間の協力		協力関係、提携（コミュニティ期間） 協力関係、提携（学校とコミュニティ期間） 協同的、協調的指導（学生とバイザー） 協力関係、相互関係（コミュニティ機関と資金支払い先）			コミュニティ内のより多くのリソースを特定		◯		◯	◯
211	〇	Bringing Interprofessional Case-Based Learning into the Classroom for Occupational Therapy and Speech-Language Pathology Students.	Occupational Therapy in Health Care (OCCUP THER HEALTH CARE), 79-90. Jan2018; 32 (1): (12p)	〇		〇		臨床サービス提供、IPE教育	作業療法士と音声言語病理学者連携（価値を理解し、共同作業の実践）、専門職間チームの協力		協力関係，相互学習，ともに働く、他の専門職の価値を知る、コミュニケーション、お互いの役割を知る、同じクラスルームを共有する、（OTとSTの大学院生）	他職種連携		他の分野の役割についての知識が増え、他のチームメンバーの価値に対する認識が高まった		◯		◯	◯
212		Broadening the Occupational Therapy Toolkit: An Executive Functioning Lens for Occupational Therapy With Children and Youth.	American Journal of Occupational Therapy (AM J OCCUP THER), e139-47. Nov/Dec2013; 67 (6): (1p)	〇		〇
213		Broadening the vision...Campion C,Awang D,Ward G (2010) Broadening the vision: the education and training needs of occupational therapists working with people with sight loss. British Journal of Occupational Therapy, 73(9), 413-21. Letters to the editor... ...Avery R (2011) Broadening the vision. (Letter.) British Journal of Occupational Therapy, 74(1), 53.	British Journal of Occupational Therapy (BR J OCCUP THER), 204-204. Apr2011; 74 (4): (1p)	〇
214		Brucellosis in humans: why is it so elusive?	REVIEWS IN MEDICAL MICROBIOLOGY		〇
215		Building a Child- and Family-Centered Research Partnership to Promote Physical Activity Participation for Children With Disabilities...AOTA Annual Conference & Expo, April 19 to April 22, 2018, Salt Lake City, Utah	American Journal of Occupational Therapy American Occupational Therapy Association (Bethesda, Maryland). 2018 Supplement 1; v.72.	〇
216		Building an executive functioning toolbox: An interactive online course for school-based occupational therapy practitioners.	Building an Executive Functioning Toolbox: An Interactive Online Course for School-based Occupational Therapy Practitioners 2016	〇
217		Building community alliances.	Home & Community Health Special Interest Section Quarterly (HOME COMMUNITY HEALTH SPEC INTEREST SECT Q), 3-4. 2001 Dec; 8 (4): (2p)	〇
218		Building Community Capacity for Mental Health Program Development in Underserved Populations.	OT Practice (OT PRACT), 20-22. 2019 Supplement; (3p)	〇
219		Building Culturally Responsive Global Partnerships: Addressing the Priorities of Indigenous Practitioners...AOTA Annual Conference & Expo, April 19 to April 22, 2018, Salt Lake City, Utah	American Journal of Occupational Therapy American Occupational Therapy Association (Bethesda, Maryland). 2018 Supplement 1; v.72.	〇
220		Building inclusive community: a challenge for occupational therapy -- 1994 Eleanor Clarke Slagle Lecture... based on a lecture presented at CAN-AM, the Combined Annual Conference of the Canadian Association of Occupational Therapists and the American Occupational Therapy Association, July 1994, Boston, Massachusetts.	American Journal of Occupational Therapy (AM J OCCUP THER), 300-310. Apr1995; 49 (4): (11p)	〇		〇
221	〇	Building International Sustainable Partnerships in Occupational Therapy: A Case Study.	Occupational Therapy International (OCCUP THER INT), 131-140. Sep2015; 22 (3): (10p)	〇				作業療法士が国境を越えた問題、社会的包摂、有意義な職業に基づく機会への平等なアクセスに取り組む	国際的なパートナーシップの要素（国際組織、国内組織） （USのOT学校とキューバの小児科） 意思決定と共有学習に参加 意見、考え方を互いに尊重		協力関係、ともに行う、パートナーシップ、新しい考え方や知識の共有、相互コミットメント、公平性、信頼、意思決定と学習の共有、謙虚さ、共感、仕事に役立つ価値ある知識と経験を持っている、力の共有（二国間の研究者や臨床家）	パートナーシップ 尊重 相互コミットメント 場に参加？		職業上のニーズに対応するプログラムの二国間開発の能力を構築する場合に利益を得る 信頼と謙虚さに基づいたパートナーシップが出来る		◯	◯	◯	◯	◯
222		Building International Sustainable Partnerships in Occupational Therapy: A Case Study.	Occup Ther Int. 2015			〇
223		Camp Gizmo: A Unique Venue for interprofessional Collaboration.	OT Practice (OT PRACT), 2-4. Feb2018Supplement SIS Quarterly Practice Connections; 3 (1): (3p)	〇
224		Can chronic disease management plans including occupational therapy and physiotherapy services contribute to reducing falls risk in older people?	Aust Fam Physician. 2014			〇
225	〇	Can interprofessional practice solve the vexing question of 'What is occupational therapy'?	Australian Occupational Therapy Journal (AUST OCCUP THER J), 221-222. Aug2016; 63 (4): (2p)	〇				慢性疾患の増加、人口の高齢化、労働力の高齢化、財政、安全性、品質の問題の増加により、世界中の医療サービスの持続するために認められている重要な戦略の1つ（IPE）	専門職間連携 医療専門家、クライアント、介護者は、作業療法と連携		協力関係、ともに働く、ともに学ぶ（他職種連携）	他職種連携 パートナーシップ		医療専門家、クライアント、介護者は、作業療法と連携して仕事をするのに非常に適した立場になる		◯		◯	◯
226		CAOT 2018-2019 update: October to March.	Occupational Therapy Now (OCCUP THER NOW), 4-7. May/Jun2019; 21 (3): (4p)	〇
227		CAOT position statement: universal design and occupational therapy.	Occupational Therapy Now (OCCUP THER NOW), 26-28. 2009 Mar-Apr; 11 (2): (3p)	〇
228		CAOT Professional Issue Forum: Addressing addiction.	Occupational Therapy Now (OCCUP THER NOW), 11-12. Sep/Oct2019; 21 (5): (2p)	〇
229		CAOT Professional Issue Forum: Collaboration on inclusive education.	Occupational Therapy Now (OCCUP THER NOW), 13-15. Sep/Oct2018; 20 (5): (3p)	〇
230		CAOT Professional Issue Forum: Inspiring actions: Occupational therapy paths to truth and reconciliation with Indigenous Peoples.	Occupational Therapy Now (OCCUP THER NOW), 9-10. Sep/Oct2018; 20 (5): (2p)	〇
231	〇	Capacity and competency, collaboration and communication: a road map for the future.	Canadian Journal of Occupational Therapy (CAN J OCCUP THER), 197-198. Oct2004; 71 (4): (2p)	〇		〇		作業療法の職業上のニーズに対処する	専門職間の提携、ほかの国と協力		協力関係、パートナーシップ、コミュニケーション（OT協会と政府、他職種連携、他団体、他国）	他職種連携		人、職業、環境と相互に関連し、職業を前進させることに貢献		◯		◯	◯
232	〇	Capacity Building to Improve Interprofessional Collaboration through a Faculty Learning Community.	Open Journal of Occupational Therapy (OJOT) 1-11. Summer2017; 5 (3): (13p)	〇				専門職間教育	専門職間連携		協同学習、ともに働く、協力関係、他の専門性を知る（OT学生と他専門職学生）	他職種連携		高齢者向けの質の高いヘルスケアなどの特定の健康問題を中心とした専門家間の議論を継続する計画を立てた		◯		◯	◯
233		Capital briefing. AOTA engaged in quality initiatives.	OT Practice (OT PRACT), 6-6. 2008 Jul 14; 13 (12): (1p)	〇
234		CAPITAL BRIEFING. Collaboration and Active Membership Are Key to Advocacy Success.	OT Practice (OT PRACT), 6-6. 8/25/2014; 19 (15): (1p)	〇
235		Capital briefing. Strategic partners enhance OT's voice.	OT Practice (OT PRACT), 8-8. 2002 Jul 22; 7 (13): (1p)	〇
236		Capital briefing. The ASPIIRE project.	OT Practice (OT PRACT), 10-10. 2001 Jun 18; 6 (11): (1p)	〇
237	〇	Capturing students' learning experiences and academic emotions at an interprofessional training ward.	Journal of Interprofessional Care (J INTERPROF CARE), 137-145. Mar2013; 27 (2): (9p)	〇	〇			臨床IPE	専門職連携による効果的な共同作業		協力関係、協同制作、知識の共有、協同学習、ともに行動する協同作業、ともに理解する（他職種連携）	他職種連携		患者のケアを促進		◯	◯	◯	◯
238	〇	Cardiovascular Stress During Inpatient Spinal Cord Injury Rehabilitation.	Arch Phys Med Rehabil. 2017			〇		なし
239	〇	Care Across Campus: Athletic Training, Nursing, and Occupational Therapy Student Experiences in an Interprofessional Simulation.	Athletic Training Education Journal (Allen Press Publishing Services Inc.) (ATHLETIC TRAIN EDUC J (ALLEN PRESS)), 332-339. Oct-Dec2018; 13 (4): (8p)	〇				IPE	専門職間連携教育、チームワーク（患者中心のケアを提供する専門職間の関係を特徴付ける協力、調整、および共同作業のレベル 継続的なケア、共通の目標、専門職間のシミュレーションの結果、および柔軟性の向上		尊重、他の職業の知識、コミュニケーション、ともに学ぶ、知識の共有、協力関係、チームワーク、目標の共有、ケアの継続、1つの目標に対して取り組んでいる様々な職種の人々、同じ目的のために取り組んでいる学際的な専門的グループ、それぞれの責任を知る、柔軟性、IPEの価値や倫理、役割と責任、コミュニケーション、チームワーク（他職種連携） ＊クライエント中心 協力関係（学生と教員）	他職種連携		最適な患者ケア		◯	◯	◯	◯		◯
240	〇	Care partner dyad strategies to support participation in community mobility.	Scandinavian Journal of Occupational Therapy (SCAND J OCCUP THER), 220-229. May2016; 23 (3): (10p)	〇	〇			データの分析	ケアパートナーと協力、著者との協力		協力関係（ケアパートナーとOT、著者間）	共同制作？		3つの戦略が特定		◯		◯	◯
241		Careers. Advocating for client and object.	OT Practice (OT PRACT), 7-8. 2005 Jun 27 Supplement; 10 (11): (2p)	〇
242		Careers. Collaborating for kids' success.	OT Practice (OT PRACT), 7-8. 2003 Jan 27; 8 (2): (2p)	〇
243		Careers. Community partnerships: creating possibilities.	OT Practice (OT PRACT), 9-11. 2003 May 19; 8 (9): (3p)	〇
244		Careers. Every day is a second chance.	OT Practice (OT PRACT), 13-17. 1997 Dec; 2 (12): (4p)	〇
245		Careers. Growing with Genesis.	OT Practice (OT PRACT), 7-8. 2009 Oct 26; 14 (19): (2p)	〇
246		Careers. Interactive telecommunications design: an interdisciplinary collaboration.	OT Practice (OT PRACT), 7-8. 2007 Jun 25 Suppl; 12 (11): (2p)	〇
247		Case report. Therapists I have known and (mostly) loved.	American Journal of Occupational Therapy (AM J OCCUP THER), 580-587. Sep/Oct2005; 59 (5): (8p)	〇
248	〇	Case-based interprofessional learning for undergraduate healthcare professionals in the clinical setting.	Journal of Interprofessional Care (J INTERPROF CARE), 125-128. Jan2017; 31 (1): (4p)	〇	〇			医療専門家向けの専門職間学習	専門職間連携		協力関係（他職種連携） ＊帰結は入院期間の短縮など	他職種連携		患者は病院で過ごす時間が少なくなり、再入院、死亡率、および罹患率が低下し、ケアの質、コスト、エラー率が改善することで満足度が向上した		◯		◯	◯
249		Celebrating intraprofessional collaboration in occupational therapy.	Occupational Therapy Now (OCCUP THER NOW), 3-4. Mar/Apr2015; 17 (2): (2p)	〇
250		Centennial Photo Contest Commemorates Essence of Profession's Impact.	OT Practice (OT PRACT), 23-25. 5/8/2017; 22 (8): (3p)	〇
251	〇	Centres for clinical education (cce): developing the health care education of tomorrow a preliminary report.	Education for Health: Change in Learning & Practice (EDUC HEALTH (TAYLOR FRANCIS LTD)), 10-18. Mar2002; 15 (1): (9p)	〇				医療とヘルスケア教育の新しい学際的概念（共に学ぶというモットー）で実習	ストックホルムの郡議会と協力 学生間、教師間協力		協力関係、相互作用、コミュニケーション、役割の共有、チームワーク（大学間、教員と学生、学生間）	共同制作？		カロリンスカ研究所で導入 ほとんどの学生が本当にプロの役割を果たした		◯		◯	◯
252		Chai and biscuits: strategies to creat a collaborative international occupational therapy experience.	OT Practice (OT PRACT), 20-22. 2012 Jun 4; 17 (10): (3p)	〇
253		Challenges in accessing hard to reach populations via gatekeepers for research...39th annual conference and exhibition of the College of Occupational Therapists, Brighton, Sussex, England, June 30-July 2, 2015	British Journal of Occupational Therapy (BR J OCCUP THER), 66-67. 2015 Supplement; 78: (2p)	〇
254		Challenges of interagency collaboration: serving a young child with severe disabilities.	Physical & Occupational Therapy in Pediatrics (PHYS OCCUP THER PEDIATR), 89-109. 1995; 15 (2): (21p)	〇
255		Changes in attitudes and beliefs regarding parent participation and home programs: an update.	Am J Occup Ther. 1989			〇
256	〇	Changes in attitudes of undergraduate students learning interprofessional education in the absence of patient safety modules: evaluation with a modified T-TAQ instrument	JOURNAL OF INTERPROFESSIONAL CARE		〇			就職前の専門職間教育（IPE）が学部学生向けに実施	専門職間教育、共同実践		協力関係、チームワーク、ともに動く、協同学習（他職種連携） ＊帰結はチームでの専門職の行動と能力と、知識、スキル、態度を養う 共同研究（大学間）	他職種連携		患者の病棟での共同診療に対する態度の有意な改善が明らか 患者の安全のために効果的		◯		◯	◯
257	〇	Changes in Parents' Time Use and Its Relationship to Child Obesity.	Physical & Occupational Therapy in Pediatrics (PHYS OCCUP THER PEDIATR), 44-61. Feb2014; 34 (1): (18p)	〇	〇			1年間の職業中心の家族介入の過程	両親との協力		協力関係（親とOT）	パートナーシップ		子どもたちの通常の体重増加を促進することを目的とした介入に役立つ		◯		◯	◯
258		Changes in students' perceptions of interdisciplinary practice reaching the older adult through mobile service delivery.	Journal of Allied Health (J ALLIED HEALTH), 192-198. Winter2005; 34 (4): (7p)	〇
259	〇	Changing practice patterns of school-based occupational therapists in Israel.	Occupational Therapy International (OCCUP THER INT), 40-51. Mar2004; 11 (1): (12p)	〇		〇		イスラエルの学校ベースのOTの介入パターン（教育モデル）	チームメンバーと協力、専門職間連携		協同相談、相互関係、責任の共有、場面の共有、コミュニケーション、協力関係（他職種連携）	他職種連携		教師とのやり取りが増える		◯	◯	◯	◯
260		Changing the Trajectory of STROKE RECOVERY Through INTERPROFESSIONAL CARE.	OT Practice (OT PRACT), 7-12. 11/24/2014; 19 (21): (6p)	〇
261		Chapter 21: rehabilitation.	Functional Performance in Older Adults (3rd Edition) (Philadelphia, Pennsylvania). Jan2009; 3rd.	〇
262	〇	Characteristics of the Occupational Therapy Journal of Research: the first twenty years.	Occupational Therapy in Health Care (OCCUP THER HEALTH CARE), 73-92. 2005; 19 (3): (20p)	〇				エビデンスに基づいた実践のため文献を読む	共著（OTと臨床医）		協力関係、協同作業（著者間）	他職種連携 共同制作		研究のさまざまな関係者が特定の補完的なスキルセットとリソースに貢献する可能性がある 学術および臨床ベースの作業療法士のリソースと専門知識をプールすることは、研究者の最大の利益になり、外部からの助成資金の機会を改善する		◯		◯	◯
263		CHARITY OF THE YEAR: DEBRA. A new era of partnership working: DEBRA and the NHS.	Wounds UK (WOUNDS UK), 92-92. Jul2016; 12 (2): (1p)	〇
264	〇	Children with brain tumours: a critical reflection on a specialist coordinated assessment.	British Journal of Occupational Therapy (BR J OCCUP THER), 429-433. Aug2014; 77 (8): (5p)	〇	〇			脳腫瘍のある子供に対する専門的な調整された評価アプローチ	大学と機関での共同開発 専門サービスと地域療法チームの連携		協力関係、情報の共有(大学と病院、他職種連携)	他職種連携 共同制作		多くの子供や若者が認知的、身体的、感情的/行動的困難を呈していることを特定		◯	◯	◯	◯
265	〇	Clarifying differences and exploring opportunities for collaboration between CJOT and OT Now.	Canadian Journal of Occupational Therapy (CAN J OCCUP THER), 200-201. Oct2016; 83 (4): (2p)	〇				出版物間の違い、コラボレーションの機会	出版物の間の創造的なコラボレーション それぞれの出版物にスペースを確保し、紹介する、リンク貼る		相互作用、協力関係（雑誌間） ＊帰結は理論と実践のギャップを埋める	共同制作		研究結果の知識の翻訳をサポートし、理論と実践のギャップを埋めるだけでなく、研究者、臨床医、より一般の人々との関わりを促進 幅広い読者にアクセス可能で関連性のある詳細な形式と要約された形式の両方で研究結果を広めることにより、理論と実践のギャップを埋めることに貢献		◯		◯	◯
266		Classroom to Clinic.	OT Practice (OT PRACT), 18-20. 7/25/2016; 21 (13): (3p)	〇
267		Classroom-integrated therapy: strengthening teacher - parishioners collaboration and improving student outcomes.	OT Practice (OT PRACT), 17-19. 2013 Mar 25; 18 (5): (3p)	〇
268		Client Education: Reaching Parents Through Social Media.	OT Practice (OT PRACT), 16-18. 9/11/2017; 22 (16): (3p)	〇
269	〇	Client perception of a client-centered and occupation-based intervention for at-risk youth.	Scand J Occup Ther. 2015		〇	〇		コミュニティベースの作業療法プログラム 作業療法プラクティスのクライエント中心（カナダ作業療法協会の定義） うつ病受動的/攻撃的なコミュニケーション学校の回避自己隔離	クライアントとの職業を可能にすることを目的とした共同アプローチ 有給雇用コラボレーションと断定的なスキル生産的なルーチンを確立する		クライアントへの敬意を示し、意思決定にクライアントを関与させ、クライアントのニーズを満たすためにクライアントとの間で擁護し、そうでなければクライアントの経験と知識を認識する、コミュニケーション、目標の共有、力の共有、パートナーシップ、無条件の受け入れ、非判断的、尊重（OTとCL） *先行要件 クライエント中心	パートナーシップ		若者は自己選択した興味を探求し、目的のある活動に従事し、さまざまな人生の役割の習熟度を高めた 職業と協力関係を通じてライフスキルの習得を促進		◯	◯	◯	◯	◯
270	〇	Client perspectives on occupational therapy practice: are we truly client-centred?	Can J Occup Ther. 2000			〇		クライアント中心の実践は、個人、グループ、代理店、政府、企業またはその他のクライアントとの職業を可能にすることを目的 作業療法サービスで選択は重要 カナダのガイドライン	特に文学や科学の分野で協力すること 択の提供により、個人は他の選択肢のないシステム内で彼らの治療で協力することができる クライアントのために何かをしたり、何が最善かを決定するのではなく、クライアントと協力して働く		協力関係、協同作業、パートナーシップ、相互コミットメント（CLとOT） パートナーシップの定義	パートナーシップ 他職種連携 情報の共有		職業選択、クライアント内の個人の考慮、受容的で支援的な環境の提供、職業に関する専門知識を使用してクライアントを有意義な職業への参加に導く		◯	◯	◯	◯
271	〇	Client satisfaction of hand therapy intervention: An evaluation of the effectiveness of therapy for clients recovered from complex regional pain syndrome	CANADIAN JOURNAL OF PLASTIC SURGERY		〇			CRPS治療したクライエントに対する満足度の評価	専門職間連携		協力関係（他職種連携）	他職種連携		各クライエントの特定のニーズが治療計画の性質を決定する 高い満足度を示した		◯		◯	◯
272	〇	Client-centred aspects of clinical reasoning during an initial assessment using the Canadian Occupational Performance Measure.	Australian Occupational Therapy Journal (AUST OCCUP THER J), 155-166. Sep1996; 43 (3/4): (12p)	〇				問題を定義し、介入目標を交渉するプロセス	セラピストとクライエントとの協力的かつ相互依存的なパートナーシップ ライアントとセラピストが相互に合意し、非現実的な目標が議論されるように、目標を交渉して決定を下す 評価プロセス中に問題を定義し、治療目標を交渉する。セラピストがクライアントの感情を認める。 クライアントのセラピストの理解		問題と目標設定の共有、相互依存、パートナーシップ、共同の意思決定・目標設定・相互合意、OTがCLの感情や理解度を認識する、良いコミュニケーション、一貫性（OTとCL） ＊先行要件 CL中心	パートナーシップ 承認、合意 お互いの役割を理解する		信頼関係の発展を促進するため、作業療法において重要 クライアントの視点に対するセラピストの理解を高め、セラピストが個々に意味のあるセラピーにクライアントを関与させることを可能にする 治療への参加と満足度の向上を促進 独立、個人のコントロール、自己決定、および自尊心を奨励することにより、クライアントに力を与える		◯	◯	◯	◯	◯
273	〇	Client-centred practice in occupational therapy: critical reflections.	Scand J Occup Ther. 2013			〇		クライエント中心の実践	クライエントを明確に評価し尊重するセラピスト、クライエントの経験と知識を求めて尊重する、距離と離反よりも親密さを選択する、クライエントとの支持的で受け入れられる関係を作る、そして親切なセラピストによる共同実践		ともに行う、協力関係（研究者間） 相互作用、相互尊重、平等、協力関係、親密さ、受容態度、目標設定（OTとCL） ＊先行要件 CL中心	尊重 パートナーシップ 親密さ、受け入れられる関係		イネーブルメントスキルを使用して...職業を通じて健康、福祉、正義のビジョンを前進させる クライアントの強みを尊重する明示的な参照を省略		◯	◯	◯	◯	◯
274		Clinic for Multimorbidity.	International Journal of Integrated Care (IJIC) (INT J INTEGR CARE), 1-2. 2018 Supplement2; 18: (2p)	〇
275		Clinical and paraclinical features of syphilitic uveitis	JOURNAL FRANCAIS D OPHTALMOLOGIE		〇
276		Clinical concerns. Monitoring progress for improved outcomes... PTs and OTs working with students in special education.	Physical & Occupational Therapy in Pediatrics (PHYS OCCUP THER PEDIATR), 47-76. 1996; 16 (4): (30p)	〇
277	〇	Clinical education in Saskatchewan: a needs assessment.	Can J Occup Ther. 1995			〇		臨床教育、フィールドワーク	大学と診療所の連携		協力関係、開かれたコミュニケーション（大学と臨床）	他職種連携？ 共同制作？		臨床教育体験の成功、業療法士の多くの支援と教育的ニーズを特定し、療法士の観点から多くの学生のニーズを示唆		◯		◯	◯
278		Clinical Educator Workshops: An Innovative Approach to Enhancing Interprofessional Education and Practice...ASAHP 2016 Annual Conference, October 19-21, 2016, New Orleans, Louisiana	Journal of Allied Health (J ALLIED HEALTH), 300-301. Winter2016; 45 (4): (2p)	〇
279	〇	Clinical effectiveness and cost-effectiveness of physiotherapy and occupational therapy versus no therapy in mild to moderate Parkinson's disease: a large pragmatic randomised controlled trial (PD REHAB).	Health Technol Assess. 2016			〇		なし
280	〇	Clinical Nurse Specialist as Change Agent Delirium Prevention and Assessment Project	CLINICAL NURSE SPECIALIST		〇			なし
281	〇	Clinical Placements for the Professions Allied to Medicine, Part 1: A Summary.	British Journal of Occupational Therapy (BR J OCCUP THER), 213-219. May1999; 62 (5): (7p)	〇				医学に関連する専門職の学部生の臨床配置の不足	教育訓練コンソーシアム、教育提供者、サービス提供者の協力		協力関係、コミュニケーション（サービスと教育の提供者間、大学間）	他職種連携		現在だけでなく将来の実践に向けて学生を準備するフィールドワーク教育プレースメントの数が増える可能性がある		◯		◯	◯
282		Clinical teaching: fieldwork supervisors' attitudes and values.	Am J Occup Ther. 1990			〇
283	〇	Clinical Telehealth Across the Disciplines: Lessons Learned	TELEMEDICINE JOURNAL AND E-HEALTH		〇			ビデオ会議技術は、患者（特に地方/遠隔地の患者）に前例のないサービスへのアクセスを提供し、医療従事者の範囲を拡大	専門職間連携		協力関係、意思決定（専門職間）	他職種連携		患者管理の促進		◯		◯	◯
284	〇	Clinical utility of the Danish version of the Canadian Occupational Performance Measure	SCANDINAVIAN JOURNAL OF OCCUPATIONAL THERAPY		〇			COPMを使用する	クライエントとの共同の目標、学際的コラボレーション		共同の目標設定、パートナーシップ、同盟関係、透明性、（CLとOT）協力関係、ともに働く（他職種連携） ＊先行要件 クライエント中心	パートナーシップ 共同制作？他職種連携		リハビリテーションの質と安全性の両方に影響を与える	良さそうな文献 Kraft M, Blomberg K, Hedman A. The health care professionals’ perspectives of collaboration in rehabilitation - An interview study. Int J Older People Nurs. 2014;9:209–216.	◯		◯	◯
285	〇	Closing the gap: collaborative learning as a strategy to embed evidence within occupational therapy practice.	Journal of Evaluation in Clinical Practice (J EVAL CLIN PRACT), 227-238. Apr2006; 12 (2): (12p)	〇		〇		EBP促進する	共同学習グループ、グループ学習		協力関係、ともに学ぶ、主体参加（学習者間）	相互作用？相互交流？		教育と研究の二重の役割を果たし、理論と実践のギャップを埋める学習支援グループとして機能し、研究者がフィールドノートを収集する機会を提供		◯		◯	◯
286	〇	Closing the gap: supporting occupational therapists to partner effectively with first australians.	Australian Occupational Therapy Journal (AUST OCCUP THER J), 17-24. Feb2011; 58 (1): (8p)	〇	〇	〇		ワークショップの開発 作業療法の実践を継続するため	共同で開発する 共同研究（オーストラリア初の人々や組織） 作業療法士間の協力		協力関係（First austlariaという組織）	共同制作		コミュニティと組織の特定された研究ニーズに応えることが出来るように長期的な関係を築くことが重要		◯		◯	◯
287	〇	Coaching parents to enable children's participation: an approach for working with parents and their children.	Australian Occupational Therapy Journal (AUST OCCUP THER J), 16-23. Feb2009; 56 (1): (8p)	〇		〇		目標の職業におけるパフォーマンスの分析 小児の作業療法の実践	親とセラピストの間で共有された観察と推論の明白なプロセス（共同職業分析） 障害を持つ子どもの親とセラピストのコラボレーション、コーチング関係		協力関係、問題解決、共同作業分析（OTと親）	パートナーシップ 情報の共有 コーチング関係？		行動計画作成、適した介入が出来る、問題解決 ヘルスケア、および家庭療法と地域社会の子どもとその親の参加の改善など介入の焦点としての親と療法士の相互作用を強調		◯	◯	◯	◯
288		Cochrane Collaboration.	OT Practice (OT PRACT), 18-19. 2008 Aug 11; 13 (14): (2p)	〇
289		Cognitive disabilities: measuring the social consequences of mental disorders.	J Clin Psychiatry. 1987			〇
290		Cognitive educational group for families/carers of patients with neurological conditions.	British Journal of Occupational Therapy (BR J OCCUP THER), 2-2. 2016 Supplement; 79: (1/2p)	〇
291	〇	Cognitive rehabilitation for people with schizophrenia and related conditions.	Cochrane Database of Systematic Reviews (COCHRANE DATABASE SYST REV), N.PAG-N.PAG. 2000; (1p)	〇				なし
292	〇	Cognitive remediation of attention deficits following acquired brain injury: A systematic review and meta-analysis.	NeuroRehabilitation. 2015			〇		なし
293		Collaborating for Political Action.	American Journal of Occupational Therapy (AM J OCCUP THER), 566-567. Jun1991; 45 (6): (2p)	〇		〇
294		Collaborating to create important strategic partnerships for occupational therapy.	Canadian Journal of Occupational Therapy (CAN J OCCUP THER), 237-241. 1995 Dec; 62 (5): (5p)	〇		〇
295		Collaborating to use iPads as a therapeutic resource.	CILIP Update (CILIP UPDATE), 34-35. Dec2016/Jan2017; (2p)	〇
296		Collaborating With an Aging Agency to Promote Healthy Aging.	OT Practice (OT PRACT), 23-25. 2019 Supplement; (3p)	〇
297		Collaborating with service users in developing communication and compassionate values...39th annual conference and exhibition of the College of Occupational Therapists, Brighton and Sussex, England. June 30-July 2, 2015.	British Journal of Occupational Therapy (BR J OCCUP THER), 127-127. 2015 Supplement; 78: (1/2p)	〇
298		Collaboration aiming to build occupational therapy research and improve healthcare outcomes	BRITISH JOURNAL OF OCCUPATIONAL THERAPY		〇
299		Collaboration aiming to build occupational therapy research and improve healthcare outcomes...RCOT (Royal College of Occupational Therapist) Annual Conference 2017	Sage Publications Inc. (Thousand Oaks, California). 2017 Supplement; v.80.	〇
300		Collaboration aiming to build occupational therapy research in technology (CABOT)...39th annual conference and exhibition of the College of Occupational Therapists, Brighton and Sussex, England. June 30-July 2, 2015.	British Journal of Occupational Therapy (BR J OCCUP THER), 121-121. 2015 Supplement; 78: (1/2p)	〇	〇
301		Collaboration and adaptation: insights into the experiences of persons with disabilities.	Texas Woman's University. 2006; Ph.D.	〇
302	〇	Collaboration and teamwork: Immersion and presence in an online learning environment	INFORMATION SYSTEMS FRONTIERS		〇			トレーニングを提供するための作業療法インターネットスクール クライエントのニーズを満たすため	高度な支援技術の分野での共同学習 専門職間でグループ作業（共同アプローチ）	・高レベルの支援技術の分野での共同学習	相互対話、共同作業、協力関係、チームワーク、専門性の共有、目標設定の共有、共同の意思決定、環境の共有、パートナーシップ（学生間）	他職種連携 協力関係 パートナシップ 共同学習		学生のニーズを満たす グループが互いに連絡を取り合って発展し、お互いに信頼と責任の要素を持つコミュニティを構築		◯	◯	◯	◯	◯
303		Collaboration and the curriculum.	Advance for Occupational Therapy Practitioners (ADV OCCUP THER PRACT), 35-45. 2010 Apr 26; 26 (9): (2p)	〇
304		Collaboration between occupational therapists & optometrists.	OT Practice (OT PRACT), 22-30. 1999 Jun; 4 (5): (7p)	〇
305	〇	Collaboration between occupational therapists and teachers: Definitions, implementation and efficacy.	Australian Occupational Therapy Journal (AUST OCCUP THER J), 209-214. Jun2011; 58 (3): (6p)	〇				小児作業療法の実践	子どもへの直接的な介入、セラピストが教師に相談、教師とセラピストの協力		相互作用、相互依存、共同サービスの提供（他職種） ・共通の目標に向かって作業するときに、意思決定の共有に自発的に関与する少なくとも2つの同等の当事者間の直接的な対話のスタイル（一般的） ・協力、協力的協議、チーム化（一般的） ・学際的、学際的、学際的な協力（一般的） ・共同コミュニケーションと目標設定を含むコラボレーション（一般的） ・共通の目標に向けて作業中に共有意思決定に自発的に関与する少なくとも2つの同等の当事者間の直接相互作用のスタイル 相談、共同作業、協力関係、共同訓練、相互作用、チームの理解、会議、計画、目標設定（教員とOT） ・他の人に情報を提供し続けること、目標を共有すること、問題について話し合い、他の人から学ぶことを含む、同じ地位のメンバー間のインタラクティブなスタイル（教員とOT） ・チームメンバーとの目標設定と計画、情報の共有、問題の議論、他の人からの学習（一般的）	他職種連携		学校などの自然な文脈の中で起こる遊び、学習、社会的経験における子供の参加を支援する	ドンピシャ文献	◯	◯	◯	◯	◯
306		Collaboration Between School, Family, and Occupational Therapy Coaches to Restore Oral Feeding Skills in a Young Child.	Exceptional Parent (EXCEPTIONAL PARENT), 10-11. Feb2011; 41 (2): (2p)	〇
307		Collaboration for accessibility and aging in place: occupational therapy involvement facilities aging in place for homeowners.	OT Practice (OT PRACT), 14-17. 2009 Apr 6; 14 (6): (4p)	〇
308		COLLABORATION IN HEALTH CARE WORKING PARTY SEMINAR.	British Journal of Occupational Therapy (BR J OCCUP THER), 30-30. 1/1/1989; 52 (1): (1p)	〇
309		Collaboration in Primary Care Under the ACA: What is the Occupational Therapy Role?	Administration & Management Special Interest Section Quarterly (ADM MANAGE SPEC INTEREST SECT Q), 1-4. 2014 Jun; 30 (2): (4p)	〇
310		Collaboration in schools: service providers pulling together as a team.	OT Practice (OT PRACT), 8-13. 2010 Aug 9; 15 (14): (5p)	〇
311	〇	Collaboration in the Community: A Capstone Experience.	Occupational Therapy in Health Care (OCCUP THER HEALTH CARE), 111-117. 2002; 16 (2/3): (7p)	〇				カリキュラムの公式コースワークの一部	コミュニティでのコラボレーション	・コミュニティでのコラボレーション	協力関係（学生と地域）	他職種連携		実践領域を地域に拡大、コミュニティでの作業療法を拡大し、マーケティングするために必要な独立性と自信を身につける機会を学生に提供する		◯		◯	◯
312		Collaboration in the therapeutic process: older adults' perspectives.	Physical & Occupational Therapy in Geriatrics (PHYS OCCUP THER GERIATR), 43-54. 2000; 17 (1): (12p)	〇
313		Collaboration of behavioral analysts and occupational therapists in the treatment of people with autism spectrum disorder.	Israel Journal of Occupational Therapy (ISRAELI J OCCUP THER), E57-8. 2011 May; 20 (2): (1p)	〇
314		Collaboration of medicine and orthopedic services to improve outcomes in patients with acute hip fracture...APTA 2011 Combined Sections Meeting New Orleans, LA	Journal of Acute Care Physical Therapy (Acute Care Section - APTA, Inc.) (J ACUTE CARE PHYS THER), 75-75. Winter2010; 1 (2): (1p)	〇
315	〇	Collaboration with teachers: A survey of South Australian occupational therapists' perceptions and experiences.	Australian Occupational Therapy Journal (AUST OCCUP THER J), 147-155. Apr2012; 59 (2): (9p)	〇		〇		早期介入に対する政府の支援	専門職間連携、教師との協力は、学校での遊び、学習、社会体験への子どもの参加を促進することを目標とする作業療法士にとって基本的なもの	・健康と教育の専門家間の効果的なコラボレーション ・教師と作業療法士 ・共同作業「共通の目標に向かって作業する際に、意思決定の共有に自発的に関与する少なくとも2つの同等の当事者間の直接的なやり取りのスタイル」として定義	共同作業、協力関係（OTと教員） 共通の目標に向かって作業するときに、意思決定の共有に自発的に関与する少なくとも2つの同等の当事者間の直接的な対話のスタイル（一般的）	他職種連携			Friend and Cook（2000）	◯	◯	◯	◯
316		Collaboration: the use of the construct of agency in fostering change.	Infant-Toddler Intervention (INFANT TODDLER INTERV TRANSDISCIPLINARY J), 333-343. 1998 Dec; 8 (4): (11p)	〇
317		Collaborations that work: using evidence for policy.	OT Practice (OT PRACT), 24-25. 2012 Apr 23; 17 (7): (2p)	〇
318		Collaborative activation: How occupational therapy and music therapy can work together to promote health.	Occupational Therapy Now (OCCUP THER NOW), 11-12. May/Jun2016; 18 (3): (2p)	〇
319		COLLABORATIVE CONNECTIONS.	Exceptional Parent (EXCEPTIONAL PARENT), 44-46. May2016; 46 (5): (3p)	〇
320		Collaborative Consultation: The Efficacy of Remedial and Compensatory Interventions in School Contexts.	American Journal of Occupational Therapy (AM J OCCUP THER), 709-717. Oct1996; 50 (9): (9p)	〇		〇
321		Collaborative efforts in achieving patient outcomes in central cord injury syndrome in the acute care setting.	SCI Nursing (SCI NURS), 121-123. 1995 Dec; 12 (4): (3p)	〇		〇
322	〇	Collaborative fieldwork education with student occupational therapists and student occupational therapist assistants.	Canadian Journal of Occupational Therapy (CAN J OCCUP THER), 95-103. 2002 Apr; 69 (2): (9p)	〇		〇		互いの職業上の役割と知識とスキルの分野について学ぶ アシスタントレベルの従業員の職業への統合を促進するために	学生の作業療法士と学生の作業療法士のアシスタントとの共同フィールドワーク学習状況 CAOT、地方協会、地方の規制機関、専門教育プログラム、コミュニティカレッジプログラム、セラピスト、アシスタント、雇用主、消費者を含むすべての利害関係者の間で協力的なパートナーシップ	・作業療法士とサポート要員 ・共同学習	パートナーシップ、相互依存、責任、お互いの役割を知る、協同学習、チームワーク、共同作業、相互作用、補完する役割（学生間、他職種連携）	他職種連携 パートナーシップ		肯定的な学習成果を生み出す 一緒に学習することで、それぞれがクライアントの状況にもたらすさまざまな知識とスキル、およびそれぞれがクライアントのケアにおいて持つさまざまな責任について尊敬と信頼の気持ちになる	サポート担当者と専門家間の成功したコラボレーションは良好なコミュニケーション、明確な境界、互いの役割の知識ベースの理解、およびそれぞれのスキルの評価に基づいていると特定	◯	◯	◯	◯		◯
323		Collaborative fieldwork education: intraprofessional and interprofessional learning.	OT Practice (OT PRACT), 16-23. 2012 May 21; 17 (9): (2p)	〇
324	〇	Collaborative goal setting with and for children as part of therapeutic intervention.	Disability & Rehabilitation (DISABIL REHABIL), 1589-1600. Jul2017; 39 (16): (12p)	〇		〇		障害がある子どもへの作業療法介入、目標設定	クライエントと一緒に目標を設定 幼児を含むクライアントと協力	・子ども、親、教師との共同目標設定	目標設定、協力関係（親とOTと子） ＊クライエント中心	パートナーシップ		セラピーの準備が整い、彼らの考えや利益への期待に影響を与える 関係者全員に明示的かつ理解可能にすることは複雑ですが、効果的で意味のある治療結果を得るための重要な要因になる 協調的なケアが強化され、家族中心の治療アプローチがサポートされる		◯	◯	◯	◯
325		Collaborative home practice: nursing and occupational therapy ensure appropriate medication administration.	Home Healthcare Nurse (HOME HEALTHC NURSE), 45-51. 1999 Jan; 17 (1): (7p)	〇		〇
326		Collaborative Interprofessional education with occupational therapy and occupational therapy assistant students.	OT Practice (OT PRACT), CE-1. 2012 Nov 26; 17 (21): (1p)	〇
327		Collaborative intevention planning; an OT-OTA learning experience.	Education Special Interest Section Quarterly (EDUC SPEC INTEREST SECT Q), 1-4. 2013 Mar; 23 (1): (4p)	〇
328		Collaborative model of clinical education in physical and occupational therapy at the Mayo Clinic.	Journal of Allied Health (J ALLIED HEALTH), 132-142. Fall2009; 38 (3): (11p)	〇		〇
329	〇	Collaborative Occupational Therapy: Teachers' Impressions of the Partnering for Change (P4C) Model.	Physical & Occupational Therapy in Pediatrics (PHYS OCCUP THER PEDIATR), 130-142. May2018; 38 (2): (13p)	〇		〇		小学校でさまざまな特別なニーズを持つ生徒をモデルを使ってサポートする 教師の要望	教師との共同相談・相互作用、専門家間の連携 教師と家族の連携	・作業療法士と教師	協力関係、相互作用（OTと教員） 協同相談の定義：多様な専門知識を持つ人々が相互に定義された問題に対する創造的な解決策を生成することを可能にするインタラクティブなプロセス	相互作用 他職種連携 パートナーシップ		生徒の障害の性質に関係なく教師との協調的相互作用をサポートすることは、大規模で多様なケース負荷のある学校ベースのOTにとって有利 チームワークをサポートするOTとの関係を発展させ、生徒のニーズに対処する 問題解決の基礎をセラピストに提供する すべての学生の学習を充実させることにより、特別なニーズを持つ学生を通常の教室活動にサポートする戦略を組み込む	障壁 大規模なケースの負荷、限られた資金、時間の不足、役割の混乱、コミュニケーション不足、管理者の不足がトレーサビリティのサポート、学校での通常のセラピストの不在、教師との関係の確立の失敗、学校ベースのOTは通常、コラボレーションをサポートする実践モデルを使用しない	◯		◯	◯
330	〇	Collaborative peer review process as an informal interprofessional learning tool: Findings from an exploratory study.	Journal of Interprofessional Care (J INTERPROF CARE), 101-103. Jan2018; 32 (1): (3p)	〇				なし
331		Collaborative practice.	British Journal of Occupational Therapy (BR J OCCUP THER), 191-191. 5/1/1994; 57 (5): (1p)	〇
332		Collaborative Relationships: Opportunities for Occupational Therapy in the 1990s and Beyond.	American Journal of Occupational Therapy (AM J OCCUP THER), 105-108. Feb1990; 44 (2): (4p)	〇		〇
333		Collaborative research as an occupation for health.	British Journal of Occupational Therapy (BR J OCCUP THER), 322-322. 7/1/1998; 61 (7): (1p)	〇
334	〇	Collaborative research between clinicians and academics: necessary conditions, advantages and potential difficulties.	Australian Occupational Therapy Journal (AUST OCCUP THER J), 19-26. Mar1994; 41 (1): (8p)	〇				大学の教員には研究が期待されていますが、臨床現場で働くセラピストはしばしば調査を必要とする有意義な研究質問を抱えている	学者と臨床医の共同研究	・学者と臨床医の間の共同研究 ・コラボレーションとは、「特に文学と科学のプロジェクトで協力すること」を意味する	協力関係、共同作業、同意、相互理解（研究者と臨床家） 共同研究の定義：研究の問題を調査するために協力する2人以上の個人として定義されます ・ともに働く、特にリテラシーでは科学プロジェクト ・共通の関心と目標を持つ人々が特定のプロジェクトまたはタスクを達成する目的で努力をプールするプロセスである ・共同研究を「さまざまな研究者、機関、科学者、臨床医、さまざまな分野の代表者のリソースをプールする研究努力	共同制作		作業療法の研究生産性を高める 知識と専門知識の共有、関係者にとって時間、リソース、エネルギーが節約、臨床施設が学術機関と連携すると、研究プロジェクトのプロファイルが増加、外部機関への助成金申請書には、学者と臨床医の両方からの情報が含まれている場合、承認される可能性が高くなる	共同研究の定義 さまざまな分野のさまざまな研究者、機関、科学者、臨床医、および代表者のリソースをプールする研究努力	◯		◯	◯
335	〇	Collaborative research: campus and clinic working together.	Canadian Journal of Occupational Therapy (CAN J OCCUP THER), 268-272. 1990 Dec; 57 (5): (5p)	〇				作業療法の分野で研究の質を高めるため	学士と臨床医のコラボレーション 共同プロジェクト 大学の教員と臨床医の共同の取り組み	・学者と臨床医の間のコラボレーション ・共同研究	協力関係、協同作業、協同努力、知識の共有、リソースの共有（研究かと臨床家）	共同制作 他職種連携		理論的および実践的な知識の共有、リソースへのアクセスの獲得、研究の信頼性の向上 個人ではなく、職業全体の信頼性と名声を高める可能性が高い 両者間のコミュニケーションが促進され、従来の誤解を減らす		◯	◯	◯	◯
336	〇	Collaborative research: rhetoric or reality?	Australian Occupational Therapy Journal (AUST OCCUP THER J), 49-54. Jun1994; 41 (2): (6p)	〇				より多くの作業療法の著者が研究を増やす方法 作業療法における研究の生産性を高める手段	作業療法士と研究者との共同研究	・作業療法士に研究者との協力 ・共同研究	協力関係、協同作業（研究者と臨床家）	共同制作 他職種連携		作業療法の知識を増やすための適切でタイムリーで効果的な手段		◯		◯	◯
337	〇	Collaborative Research: the Next Step!	British Journal of Occupational Therapy (BR J OCCUP THER), 457-457. 11/1/1995; 58 (11): (1p)	〇				私たちの職業のプロフィールを改善する大きな可能性を秘めている	学際的な共同研究	・研究者と作業療法士 ・共同研究	協力関係、協同作業（研究者と臨床家）	共同制作 他職種連携		学際的なチーム内で作業療法士の役割とアイデンティティを高め、他の専門家との関係を発展		◯		◯	◯
338		Collaborative 'Stop the Cap' Campaign Wins Association Industry Honor.	ASHA Leader (ASHA LEADER), 63-63. Oct2018; 23 (10): (1/2p)	〇
339		Collaborative Strategy for Taking on Chronic Pain.	Rehab Management: The Interdisciplinary Journal of Rehabilitation (REHAB MANAGE), 16-19. Sep/Oct2019; 32 (6): (3p)	〇
340		Collaborative supervision models are two (or more) students better than one?	OT Practice (OT PRACT), 25-26. 2011 Jan 24; 16 (1): (2p)	〇
341		Collaborative supervision, real-life skills.	OT Practice (OT PRACT), 46-48. 1998 Apr; 3 (4): (3p)	〇
342	〇	Collaborative therapeutic homework model in occupational therapy.	Occupational Therapy in Mental Health (OCCUP THER MENT HEALTH), 43-60. 2000; 15 (1): (18p)	〇				精神障害者への宿題の使用	クライエントの協力、共同治療、クライアントとセラピスト間の共同の相互作用	・クライアントとOT	協力関係、相互作用、協同的対話、目標設定（CLとOT） *先行要件 クライエント中心	パートナーシップ 相互作用		実践者は認知および行動戦略を適用して、作業療法の実践にクライアント中心のガイドラインを使用しながら、学習の一般化と伝達を強化		◯		◯	◯
343		Collecting data for the Sensory Processing Measure: lessons learned.	OT Practice (OT PRACT), 10-15. 2007 Feb 19 Suppl; 12 (3): (6p)	〇
344		Communicating With Clients About Treatment Outcomes: The Use of Meta-Analytic Evidence in Collaborative Treatment Planning.	American Journal of Occupational Therapy (AM J OCCUP THER), 526-530. Jul/Aug1998; 52 (7): (5p)	〇
345		Communicating with clients about treatment outcomes: the use of meta-analytic evidence in collaborative treatment planning.	Am J Occup Ther. 1998			〇
346		COMMUNITIES OF PRACTICE: Arizona Team Shows How School-Based Therapists Can Broaden Their Services.	OT Practice (OT PRACT), 12-15. 7/14/2014; 19 (12): (4p)	〇
347		Community care: partnership with service users.	British Journal of Occupational Therapy (BR J OCCUP THER), 270-270. 7/1/1994; 57 (7): (1p)	〇
348	〇	Community cohesion: creating and using interactive whiteboard games.	Journal of Assistive Technologies (J ASSIST TECHNOL), 40-44. Dec2010; 4 (4): (5p)	〇				なし
349		Community Cultural Arts Participation through Sensory Friendly Theatre: Parent and Organization Experiences and Perspectives.	Community Cultural Arts Participation Through Sensory Friendly Theatre: Parent & Organization Experiences & Perspectives 1-1. 12/31/2017; (1p)	〇
350	〇	Community mobility in the context of universal design: Inter-professional collaboration and education.	Australian Occupational Therapy Journal (AUST OCCUP THER J), 375-383. Oct2012; 59 (5): (9p)	〇	〇	〇		ユニバ―サルデザインの建築	作業療法士と建築士の協力、専門家間教育		協力関係,お互いの専門性を知る、相互理解（OTと建築士、OTとデザイン学部の学生）、共同研究（大学と交通局）	他職種連携		専門教育と職場で有意義に協力する機会から利益を得る		◯		◯	◯		◯
351		Community outcomes of occupational therapy service learning engagements: perceptions of community representatives.	South African Journal of Occupational Therapy (S AFR J OCCUP THER), 12-18. Apr2019; 49 (1): (7p)	〇
352		Community Partnerships and Service.	OT Practice (OT PRACT), 19-20. 5/23/2016; 21 (9): (2p)	〇
353		Community partnerships: perspectives, pitfalls, principles, and players.	OT Practice (OT PRACT), CE-2p. 2006 Jul 24 Suppl; 11 (13): (1p)	〇
354	〇	Community-based participatory research remodelling occupational therapy to foster older adults' social participation.	Canadian Journal of Occupational Therapy (CAN J OCCUP THER), 262-276. Oct2019; 86 (4): (15p)	〇				高齢者の社会参加を促進する新たな実践を実施	学者と知識ユーザー（すなわち、セラピスト、サービスユーザー、コミュニティメンバー、ヘルスケアマネージャー）のコラボレーション	・設計学者と知識ユーザー（すなわち、セラピスト、サービスユーザー、コミュニティメンバー、ヘルスケアマネージャー）のコラボレーション	協力関係（研究者と有識者）、パートナーシップ（組織間）	他職種連携		研究チームにコミュニティのコンテキスト理解を提供するだけでなく、実践を再構築するためにその強みを構築します。また、非学術パートナーが研究結果からすぐに利益を得て、知識の翻訳に積極的に関与できる		◯		◯	◯
355	〇	Community-university partnerships in occupational therapy education: a preliminary exploration of practice in a European context.	Disabil Rehabil. 2014			〇		ヘルスケア教育	コミュニティと大学のコラボレーション		協力関係、パートナーシップ、責任の共有（リハ職/大学とコミュニティ,OTと組織） ＊帰結が将来の雇用機会増大、認識の向上 ＊Limitationでコラボレーションの定義がなされていないとある	パートナーシップ		学生が将来のコミュニティ指向の実践のための能力を開発するのを支援する機会を提供、新しい形式の知識の創造と学生の学習機会の強化につながる、作業療法サービスと将来の雇用機会の開発につながる		◯	◯	◯	◯
356	〇	Comparing cognitive-behavioural psychotherapy and psychoeducation for non-specific symptoms associated with indoor air: a randomised control trial protocol	BMJ OPEN		〇			なし
357	〇	Comparison of Family and Therapist Perceptions of Physical and Occupational Therapy Services Provided to Young Children with Cerebral Palsy.	Physical & Occupational Therapy in Pediatrics (PHYS OCCUP THER PEDIATR), 210-226. 2012; 32 (2): (17p)	〇	〇	〇		家族中心の介入	チームの一員として家族を考慮し、彼らと協力 介入活動の計画と実施のための意思決定プロセスの共有		協力関係、相互理解、共同の意思決定、パートナーシップ（CPの親とOT） ＊先行要件 家族中心	パートナーシップ 情報の共有		両親がセラピストと連携して開発されたホームプログラムの肯定的な認識を形成することの価値を認識する		◯	◯	◯	◯
358		Competent supervision: a collaborative process.	OT Practice (OT PRACT), 31-34. 1999 Jun; 4 (5): (4p)	〇
359	〇	Complementary contribution of parents and therapists in the assessment process of children.	Australian Occupational Therapy Journal (AUST OCCUP THER J), 410-415. Dec2013; 60 (6): (6p)	〇	〇	〇		子どもの評価プロセス	親とセラピストの連携		協力関係（親とOT）	パートナーシップ		子どもの日所生活、パフォーマンススキルの評価に貢献		◯		◯	◯
360		Completing the cycle of scholarship of practice: a model for dissemination and utilization of evidence-based interventions.	Occupational Therapy in Health Care (OCCUP THER HEALTH CARE), 31-46. 2005; 19 (1/2): (16p)	〇
361	〇	Compression therapy for occupational leg symptoms and chronic venous disorders - A meta-analysis of randomised controlled trials	EUROPEAN JOURNAL OF VASCULAR AND ENDOVASCULAR SURGERY		〇			なし
362		Conceptualization of the role of expert in enabling occupation by occupational therapy fieldwork supervisors	CANADIAN JOURNAL OF OCCUPATIONAL THERAPY-REVUE CANADIENNE D ERGOTHERAPIE		〇
363	〇	Conditions for interprofessional education for students in primary healthcare: a qualitative study.	BMC Med Educ. 2018		〇	〇		IPE	専門職間連携(学生教育）		協力関係、専門職の役割、自分の責任について学ぶ、相互作用、お互いについて/から学ぶ、共同作業、コミュニケーション（他職種連携 学生間） ＊帰結はケアの質の向上	他職種連携		者の安全性とケアの質が向上、他の職業の役割と責任についての知識を得る		◯		◯	◯
364	〇	Conducting an inventory of informal community-based resources for children with physical disabilities: enhancing access and creating professional linkages.	Phys Occup Ther Pediatr. 2000			〇		身体障害のある子供たちのコミュニティレクリエーション参加	障害のある子どもとその家族がセラピストと協力して、学校システム、地域教育機関、レクリエーション機関との連携 OTとPTとの連携、共同作業		協力関係、共同作業、パートナーシップ（PTとOT、セラピストと地域資源）	パートナーシップ 他職種連携		利用可能なアクセス可能な地域プログラムの認知度を高める		◯		◯	◯
365	〇	Connecting with patients: the personal experience of professional helping.	Occupational Therapy Journal of Research (OCCUP THER J RES), 245-260. 1996 Fall; 16 (4): (16p)	〇				作業療法介入	一緒に働く（患者とセラピスト）、リソースのプーリング		協力関係、ともに働く、相互関係（OTとCL）	パートナーシップ		つながりを経験する、理想的な治療関係		◯		◯	◯
366		Consent, collaboration, siloes, and scope: Ethics in private pediatric practice.	Occupational Therapy Now (OCCUP THER NOW), 17-18. Mar/Apr2019; 21 (2): (2p)	〇
367	〇	Conservative interventions for treating work-related complaints of the arm, neck or shoulder in adults.	Cochrane Database of Systematic Reviews (COCHRANE DATABASE SYST REV), N.PAG-N.PAG. 2013; (12): (1p)	〇				なし
368	〇	Considerations for laboratory animal imaging center design and setup	ILAR JOURNAL		〇			なし
369		Considering All the Roles of Injured Workers Who Are Mothers.	OT Practice (OT PRACT), 27-29. Feb2018Supplement SIS Quarterly Practice Connections; 3 (1): (3p)	〇
370	〇	Considering College?: Adolescents With Autism and Learning Disorders Participate in An On-Campus Service-Learning Program.	Occupational Therapy in Health Care (OCCUP THER HEALTH CARE), 257-269. Oct2012; 26 (4): (13p)	〇				自閉症や学習障害を抱える高校生向けの革新的なプログラミング、学生や学校コミュニティに役立つ革新的なプログラムを開発するため	作業療法プログラムと学校ベースの設定の連携 大学の教員と協力		協力関係（大学教員と学生/臨床家、大学と臨床、教員とOT） AOTAコラボの定義 相互の考えやアイデアを共有しながら協力すること	パートナーシップ 他職種連携		実践を拡大、革新的なプログラミングを作成し、満たされていないニーズを持つ学生の移行目標を促進する		◯		◯	◯
371	〇	Constraint-induced movement therapy in the treatment of the upper limb in children with hemiplegic cerebral palsy.	Cochrane Database of Systematic Reviews (COCHRANE DATABASE SYST REV), N.PAG-N.PAG. 2007; (1p)	〇				青少年向けの効果的なプログラム(デイキャンプモデル）	参加者間の協力		相互作用	パートナーシップ、尊重？			ほぼThe Cochrane Collaboration	◯		◯	◯
372	〇	Consultation letters for medically unexplained physical symptoms in primary care	COCHRANE DATABASE OF SYSTEMATIC REVIEWS		〇			なし
373		Consultation with physical and occupational therapists to promote the motor development of young children.	Home Healthcare Nurse (HOME HEALTHC NURSE), 331-339. 1997 May; 15 (5): (9p)	〇
374	〇	Consumer and community co‐development in knowledge creation.	Australian Occupational Therapy Journal (AUST OCCUP THER J), 415-416. Aug2019; 66 (4): (2p)	〇				人々が自分の健康、障害、高齢者介護およびその他の支援に関する決定に関与する前例のない支援の時代	作業療法士と消費者のコラボレーション		協力関係、共同作業、パートナーシップ（OTと消費者、研究者と消費者）	パートナーシップ		消費者の関与、選択、管理を可能にする		◯		◯	◯
375		Consumer-operated self-help services: roles and opportunities for occupational therapists and occupational therapy assistants.	OT Practice (OT PRACT), CE-2p. 2006 Mar 20; 11 (5): (1p)	〇
376	〇	Content and cultural validity in the development of the Indigenous Play Partner Scale.	Australian Occupational Therapy Journal (AUST OCCUP THER J), 283-293. Aug2017; 64 (4): (11p)	〇	〇			フォーカスグループディスカッション	コミュニティとのコラボレーション		協力関係（子供同士）	パートナーシップ				◯		◯	◯
377	〇	Content Validity of the Parentship Protocol: A Multidimensional Intervention for Parents of Adolescents with High-Functioning Autism Spectrum Disorder.	Physical & Occupational Therapy in Pediatrics (PHYS OCCUP THER PEDIATR), 373-387. 2019; 39 (4): (15p)	〇				作業療法介入	両親とセラピストの協力		協力関係、相互作用、共同作業、パートナーシップ（親とOT）	パートナーシップ		懸念のある問題の時間、深さ、順序を決定する		◯		◯	◯
378	〇	Contextualized Treatment in Traumatic Brain Injury Inpatient Rehabilitation: Effects on Outcomes During the First Year After Discharge.	Archives of Physical Medicine & Rehabilitation (ARCH PHYS MED REHABIL), 1810-1817. Oct2019; 100 (10): (8p)	〇				なし
379	〇	Continuing Competence Trends of Occupational Therapy Practitioners.	Open Journal of Occupational Therapy (OJOT) 1-15. Winter2017; 5 (1): (17p)	〇				継続的な能力戦略、インフォーマルな学習慣行	メンタリング、学生の監督、複数のソース（クライアント、同僚、監督、専門職）からのコラボレーション （非公式の教育学習活動）		協力関係、ともに考える（OT同僚同士、専門職間）	パートナーシップ、他職種連携		専門的な能力とサポートを提供		◯		◯	◯
380		Continuing competence. Employer support: a creative partnership.	OT Practice (OT PRACT), 10-10. 2003 May 5; 8 (8): (1p)	〇
381		Continuing professional education: responsibilities and possibilities.	Journal of Continuing Education in the Health Professions (J CONTIN EDUC HEALTH PROF), 235-243. Fall98; 18 (4): (9p)	〇
382		Contribuições e desafios da terapia ocupacional no Núcleo de Apoio à Saúde da Família: uma revisão da literatura.	Brazilian Journal of Occupational Therapy / Cadernos Brasileiros de Terapia Ocupacional 177-186. jan-mar2018; 26 (1): (10p)	〇
383		Contributing to Sensory-Friendly Events From A to Z.	OT Practice (OT PRACT), 24-25. 4/23/2018; (2p)	〇
384		Contributions of Occupational Therapy for the school inclusion of children suffering from autism.	Cadernos de Terapia Ocupacional da UFSCar (CADERNOS TERAPIA OCUPACIONAL UFSCAR), 601-608. 2013; 21 (3): (8p)	〇
385		Core competencies for health care professionals: what medicine, nursing, occupational therapy, and physiotherapy share.	Journal of Allied Health (J ALLIED HEALTH), 109-115. Summer2006; 35 (2): (7p)	〇
386		Core competencies: the next generation. Comparison of a common framework for multiple professions.	Journal of Allied Health (J ALLIED HEALTH), 47-53. Spring2009; 38 (1): (7p)	〇
387		Correction...Laverdure P et al. Providing Collaborative and Contextual Service in School Contexts and Environments. OT Pract 8/21/2017 22(15): CE-1-CE-8	OT Practice (OT PRACT), 6-6. 10/30/2017; 22 (19): (1/9p)	〇
388		Co-treatment with music, physical, and occupational therapy.	Communique (COMMUNIQUE), 1-10. Jun/Jul2009; 2009 (3): (2p)	〇
389		Counseling enrichment in an occupational therapy program.	Education Special Interest Section Quarterly (EDUC SPEC INTEREST SECT Q), 1-4. 2002 Dec; 12 (4): (4p)	〇
390	〇	CPUP- A multidisciplinary secondary prevention program for individuals with cerebral palsy.	International Journal of Integrated Care (IJIC) (INT J INTEGR CARE), 1-2. 2019Annual Conference Supplement; 19 (S1): (2p)	〇				患者が適時に適切な治療を受けるようにすることで作業を促進し、患者が地理的位置に関係なく同様のケアを受ける	学際的なコラボレーション		協力関係（他職種連携）	他職種連携				◯		◯	◯
391		Creating 3D-Printed Assistive Devices: An Interprofessional Education Collaboration.	SIS Quarterly Practice Connections 12-14. Aug2019; 4 (3): (3p)	〇
392		Creating Accessible Programing for a Sculpture Park Through Organizational-Level Consultation.	OT Practice (OT PRACT), 10-14. Jun2019; 24 (6): (4p)	〇
393		Creating and sustaining change: Partnering to protect patients.	Occupational Therapy Now (OCCUP THER NOW), 27-27. Mar/Apr2015; 17 (2): (1p)	〇
394	〇	Creating client support systems.	International Journal of Integrated Care (IJIC) Ubiquity Press. 2017 Supplement; v.17.	〇				サービスと患者中心のケアの統合	専門職間連携		協力関係（他職種連携）	他職種連携		生活の質という3つの目標を目指し、ケアの質と費用対効果に貢献するケアを統合、改善、または革新する	文献がアブストのみ	◯		◯	◯
395		Creating Community Collaboration With a Fieldwork Advisory Board.	OT Practice (OT PRACT), 16-18. 1/19/2015; 20 (1): (3p)	〇
396		Creating community connections: using photography, green spaces and a hot cup of tea to improve volition and bridge the gap between the low-secure unit and the community...RCOT (Royal College of Occupational Therapist) Annual Conference 2017	British Journal of Occupational Therapy (BR J OCCUP THER), 88-89. 2017 Supplement; 80: (2p)	〇
397		Creating conditions for growing collaborative research in Occupational Therapy...39th annual conference and exhibition of the College of Occupational Therapists, Brighton and Sussex, England. June 30-July 2, 2015	British Journal of Occupational Therapy (BR J OCCUP THER), 15-15. 2015 Supplement; 78: (1/2p)	〇
398		Creating partnerships to promote health and fitness in children: collaboration between students and school-based therapists promotes healthy lifestyles for children and their families.	OT Practice (OT PRACT), 10-13. 2009 Apr 6; 14 (6): (4p)	〇
399	〇	Creation of new services: collaboration between mental health consumers and occupational therapists.	Occupational Therapy in Mental Health (OCCUP THER MENT HEALTH), 115-126. Apr-Jun2009; 25 (2): (12p)	〇				作業療法の学生が品質保証プロジェクトに取り組む	パートナーシップ拡大、チーム間の協力		協力関係（OTと精神サービス受給者、チーム間）	パートナーシップ		新しいサービスの開発促進		◯		◯	◯
400		Creative partnerships: the profession's plan (Presidential Address).	Am J Occup Ther. 1987			〇
401		Creativity and innovation becoming an invaluable aspect of undergraduate studies...RCOT (Royal College of Occupational Therapist) Annual Conference 2017	British Journal of Occupational Therapy (BR J OCCUP THER), 126-127. 2017 Supplement; 80: (2p)	〇
402	〇	Critical dialogical approach: A methodological direction for occupation-based social transformative work.	Scand J Occup Ther. 2019			〇		参加者にインタビューの記録を確認するように誘う慣行	対話と批判的反映		共同的知識、共同作業、参加者の尊重、共創（OT間）	尊重、パートナーシップ		研究の参加者を尊重し、サポートすることであり、研究に対する参加者の見解を構築する		◯	◯	◯	◯	◯
403		Critical evaluation of the 'short stay project': service users' perspectives...RCOT (Royal College of Occupational Therapist) Annual Conference 2017	British Journal of Occupational Therapy (BR J OCCUP THER), 26-26. 2017 Supplement; 80: (1/2p)	〇
404		Critical incident stress: the role of hospital-based social work in developing a statewide intervention system for first-responders delivering emergency services.	Social Work in Health Care (SOC WORK HEALTH CARE), 39-58. 1992; 18 (1): (20p)	〇
405	〇	Cross-agency collaboration using visual learning techniques to support inclusion through a healthy eating project.	Journal of Assistive Technologies (J ASSIST TECHNOL), 32-36. Mar2009; 3 (1): (5p)	〇				視覚学習プロジェクトをまとめる	共同レポート（参加者がさまざまな知識や専門知識を共有および開発できる一連の実践的な活動を考案する）		協力関係、経験の共有、ともに働く（他職種連携、学生間）	共同制作、情報の共有		学習障害のある人々のために、またはそれによって生み出される健康的な食事スキルのためのリソース		◯	◯	◯	◯
406		Cross-Cultural Learning Experiences.	OT Practice (OT PRACT), 13-16. 1/18/2016; 21 (1): (4p)	〇
407		Cross-government department partnership: state wide occupational therapy clinical education and training for environmental modifications...Occupational Therapy Australia, 24th National Conference and Exhibition, 29 June - 1 July 2011	Australian Occupational Therapy Journal (AUST OCCUP THER J), 50-50. Jun2011 Supplement; 58: (1p)	〇
408	〇	Crossing Borders: A Qualitative Study of How Occupational Therapy Educators and Scholars Develop and Sustain Global Partnerships.	Occup Ther Int. 2015			〇		グローバルパートナーシップ	協力して働く、教育者と学者の協力関係		信頼と尊敬、効果的なコミュニケーション、力と資源の共有、相互学習、平等性、パートナーシップ、共同の問題解決、共同作業（教員と学生）	パートナーシップ		パートナーシップの力を保持して方向性を設定できるようにする		◯	◯	◯	◯
409	〇	Cross-national and multi-language qualitative research: challenges and recommendations.	British Journal of Occupational Therapy (BR J OCCUP THER), 333-336. Jul2013; 76 (7): (4p)	〇	〇			国境を越えた多言語の定性的研究	国際的なパートナーシップ、研究協力		協力関係（多国間）	パートナーシップ、共同制作		作業療法の研究を強化		◯		◯	◯
410	〇	Cross-regional validity of the assessment of motor and process skills for use in middle Europe.	J Rehabil Med. 2012			〇		AMPSの妥当性、AMPS尺度	国際共同研究		協力関係、共同研究（臨床家と研究者）	共同制作		日常生活活動の客観的な指標として使用できる証拠を提供		◯		◯	◯
411		Crucial collaboration: prosthetists and occupational therapists can help people with UE amputations achieve excellent outcomes.	Advance for Directors in Rehabilitation (ADV DIR REHABIL), 65-68. 2003 May; 12 (5): (3p)	〇
412		Cultivating a Collaborative Partnership Between Occupational Therapy and Landscape Architecture.	OT Practice (OT PRACT), 22-24. 1/23/2017; 22 (1): (3p)	〇
413		Cultivating Acute Care Rehabilitation Team Collaboration Using the Kawa Model.	Internet Journal of Allied Health Sciences & Practice (INTERNET J ALLIED HEALTH SCI PRACT), 1-8. 2019; 17 (3): (11p)	〇
414		Cultivating Ties Between Colombian and U.S. Occupational Therapy.	OT Practice (OT PRACT), 26-27. Nov2018; 23 (19): (2p)	〇
415		Current Early Intervention Trends and Advocacy in Illinois.	Communique (COMMUNIQUE), 1-11. Jun/Jul2010; 2010 (3): (11p)	〇
416		Current practice of occupational therapy for children with autism.	American Journal of Occupational Therapy (AM J OCCUP THER), 498-505. Sep/Oct1999; 53 (5): (8p)	〇		〇
417	〇	Current thinking in qualitative research: evidence-based practice, moral philosophies, and political struggle.	OTJR: Occupation, Participation & Health (OTJR OCCUP PARTICIPATION HEALTH), S2-S5. Winter 2012 Supplement; (1p)	〇				クライエント中心の実践	さまざまなサービスプロバイダーと協力 クライエントや家族と作業療法士が協力		相互関係、協力関係（ネット、ソーシャルワーク、クリニック間、様々なサービス提供者とOT、CL/家族とOT）＊先行要件クライエント中心	パートナーシップ、他職種連携		日常生活動作（ADL）のリハビリテーションモデルを超越する		◯		◯	◯
418	〇	Deconstructing hierarchies: Service users as co-teachers in occupational therapy education.	Work (WORK), 381-386. 2017; 56 (3): (6p)	〇		〇		クライエント中心の作業療法	作業療法の教育者、ソーシャルワーク教育者、障害者のアンダサービス利用者の間の学際的なコラボレーション サービスユーザーとのコラボレーション 共同アプローチ		協力関係、チーム学習、教育の共有、対話（サービス利用者とOT、OT学生、教員） ＊先行要件 CL中心	他職種連携、パートナーシップ、		専門家の正当性を強化し、顧客の依存を維持する		◯	◯	◯	◯
419		Delivering digitisation - the role of clinical and professional leadership...RCOT (Royal College of Occupational Therapist) Annual Conference 2017	British Journal of Occupational Therapy (BR J OCCUP THER), 96-97. 2017 Supplement; 80: (2p)	〇
420	〇	Delivering high quality hip fracture rehabilitation: the perspective of occupational and physical therapy practitioners	DISABILITY AND REHABILITATION		〇			高品質の股関節骨折リハビリテーション	チームと患者の協力		協力関係、役割を実践する、意思決定の共有、コミュニケーション（他職種連携）＊帰結は目標達成 協力関係、信頼関係（CL／家族とOT）	他職種連携、パートナーシップ、		患者の目標達成、質の高いケア、疼痛管理最適化		◯	◯	◯	◯	◯
421	〇	Delivering occupational therapy hand assessment and treatment sessions via telehealth.	J Telemed Telecare. 2018			〇		なし
422	〇	Dementia in prisons – enabling better care practices for those ageing in correctional facilities.	British Journal of Occupational Therapy (BR J OCCUP THER), 460-462. Aug2018; 81 (8): (3p)	〇				人中心の認知症ケアの原則を取り入れたグループおよび個人の介入を開発および評価する	作業療法士と刑務所の協力		協力関係、責任の共有（OTと刑務所） ＊先行要件 パーソンセンタードケア	他職種連携		認知症で老化する囚人に実行可能で費用対効果の高い選択肢を提供するエビデンスに基づいたケアを実施		◯	◯	◯	◯
423		Dementia management: an occupational therapy home-based intervention for caregivers.	Am J Occup Ther. 1992			〇
424		Dental and Dental Hygiene Student Perceptions of Interprofessional Education.	J Dent Hyg. 2018			〇
425		Description and evaluation of an interactive jeopardy game designed to foster self-assessment.	Internet Journal of Allied Health Sciences & Practice (INTERNET J ALLIED HEALTH SCI PRACT), 11p-11p. 2005 Oct; 3 (4): (1p)	〇
426	〇	Design and evaluation of a 3D virtual environment for collaborative learning in interprofessional team care delivery.	Nurse Education Today (NURSE EDUC TODAY), 64-71. Oct2019; 81: (8p)	〇	〇			３D仮想環境の使用	専門職連携、共同のチーム、共同学習		共同学習、お互いの役割を理解する、チームワーク、コミュニケーション、ともに働く（他職種連携）	他職種連携、共同学習		共同準備の整った医療労働力を準備する		◯		◯	◯
427		Design and occupational therapy: a good fit?	British Journal of Occupational Therapy (BR J OCCUP THER), 126-126. 2016 Supplement; 79: (1/2p)	〇
428	〇	Designing a placebo device: involving service users in clinical trial design.	Health Expectations (HEALTH EXPECTATIONS), e100-10. Dec2013; 16 (4): (1p)	〇				協力関係（スタッフとフォーラムのメンバー、OT間）	スタッフとメンバー間のコラボレーション 共同開発		協力関係（スタッフとフォーラムのメンバー、OT間）	共同制作、パートナーシップ		スプリントのアクティブな機能と、許容できるデザインと許容できないデザインの特徴を特定		◯		◯	◯
429	〇	Determinants for the effectiveness of implementing an occupational therapy intervention in routine dementia care.	Implementation Science (IMPLEMENT SCI), 131-131. 2013; 8 (1): (1p)	〇	〇	〇		認知症患者に対する介入、認知症ケアネットワーク	専門職間連携、地域組織連携		協力関係、対人的接触、対人コミュニケーション（他職種連携）	他職種連携		特定の地域内の医療組織で構成され、地域の医療を同期させ、医療の質を向上させる		◯		◯	◯
430	〇	Determinants influencing the implementation of home-based stroke rehabilitation: a systematic review	DISABILITY AND REHABILITATION		〇			リハビリテーションプロセス	クライエントと専門職間の協力		協力関係、ともに働く（他職種連携、CLと介護者と医療チーム）パートナーシップ（CLとチーム）＊帰結はCLのモチベーションアップ	パートナーシップ		継続的なサポート、スムーズな退院		◯		◯	◯
431		Developing a Life Skills Program to Address Functional Needs of Middle School Students With Disabilities.	OT Practice (OT PRACT), 2-4. May2017 Supplement SIS Quarterly Practice Connections; (3p)	〇
432	〇	Developing a Screening, Brief Intervention, and Referral to Treatment (SBIRT) program with multiple health professions programs.	Journal of Interprofessional Care Taylor & Francis Ltd (Philadelphia, Pennsylvania). Nov/Dec2019; v.33 n.6.	〇	〇			トレーニングプログラム	専門職間連携		協力関係（他職種連携）	他職種連携		SBIRTの実装の成功に貢献		◯		◯	◯
433	〇	Developing a Strategic Marketing Plan for Physical and Occupational Therapy Services: A Collaborative Project Between a Critical Access Hospital and a Graduate Program in Health Care Management.	Health Marketing Quarterly (HEALTH MARK Q), 263-280. Jul-Sep2013; 30 (3): (18p)	〇		〇		CAHには戦略的な市場計画に専念するためのリソースが限られている	大学と連携		協力関係（大学とCAH＝病院の名前）	他職種連携 パートナーシップ		双方の学習経験に役立つ		◯		◯	◯
434	〇	Developing a virtual interdisciplinary research community in higher education.	Journal of Interprofessional Care (J INTERPROF CARE), 173-182. May2003; 17 (2): (10p)	〇				現代のヘルスケア	臨床と研究での学際的なコラボレーション、チームワーク、コミュニケーション		協力関係、相互作用、共同作業、コミュニケーション、対話（他職種連携）ともに働く（研究者間）	他職種連携、情報の共有		グループのアイデンティティと討論スキルの促進、研究の関連性を確保しアイデアを生み出す		◯	◯	◯	◯
435		Developing Clinical Faculty Understanding of Interprofessional Education: An Inter-institutional, Interprofessional Approach.	Internet Journal of Allied Health Sciences & Practice (INTERNET J ALLIED HEALTH SCI PRACT), 2-15. Oct2017; 15 (4): (18p)	〇
436		Developing culturally appropriate language for occupational therapy.	South African Journal of Occupational Therapy (S AFR J OCCUP THER), 6-8. Aug2010 Supplement; 40 (S): (3p)	〇
437	〇	Developing occupational therapy students' information and historical literacy competencies: an interprofessional collaborative project.	Journal of the Medical Library Association (J MED LIBR ASSOC), 340-351. 2018 Supplement; 106: (15p)	〇		〇		専門職間の共同教育モデル	専門職間連携		協力関係、お互いの分野の知識を知ること、相互尊重、お互いから学ぶ、パートナーシップ（他職種連携）	他職種連携		専門知識を駆使してこのプロジェクトを設計および実施		◯	◯	◯	◯	◯
438	〇	Developing the local workforce: is work-based learning the solution?	British Journal of Occupational Therapy (BR J OCCUP THER), 411-415. Sep2009; 72 (9): (5p)	〇				コミュニティへの参加	専門職間連携		協力関係、ともに働く（OT学生、他の学生、CL、臨床家）	他職種連携				◯		◯	◯
439	〇	Developing the Residential Environment Impact Survey Instruments Through Faculty-Practitioner Collaboration.	Occupational Therapy in Health Care (OCCUP THER HEALTH CARE), 224-239. Oct2012; 26 (4): (16p)	〇				REIS-SF	実践者間パートナーシップ、共著、共同アプローチ 共同のフレームワーク		協力関係、対話、共同作業（教員と臨床家） パートナーシップ（アカデミックな研究者と国際的な臨床家）	パートナーシップ、共同制作、フレームワーク？		複数の国、不変の設定・集団で評価を使用した作業療法の実践者からの洞察を得る 評価の有用性強化		◯		◯	◯
440		Developing Trends in Occupational Therapy: Global versus Indian Perspective.	Indian Journal of Occupational Therapy (Wolters Kluwer India Pvt Ltd) 75-76. Jul-Sep2019; 51 (3): (2p)	〇
441	〇	Development and Evaluation of a Collaborative Model Level II Fieldwork Program.	Open Journal of Occupational Therapy (OJOT) 1-14. Summer2018; 6 (3): (16p)	〇				学術プログラム	協力関係 教育の提供、利用可能なフィールドワークリソースのサポート、および代替監督モデルと結果の使用に関するフィールドワーク教育研究が含まれる		協力関係、コミュニケーション、主体参加（教員と学生）	パートナーシップ、共同制作？		フィールドワークエクスペリエンスに対する高まる需要を満たすフィールドワークエクスペリエンスに対する高まる需要を満たす		◯		◯	◯
442	〇	Development and evaluation of an occupational therapy program for refugee high school students.	Australian Occupational Therapy Journal (AUST OCCUP THER J), 310-316. Aug2011; 58 (4): (7p)	〇	〇	〇		プログラム開発	共同開発、学校と協力		協力関係、共同開発（研究者と高校）	共同制作、パートナーシップ		難民の新しい環境での学習の全体的な可用性に貢献する		◯		◯	◯
443	〇	Development of a Cerebral Palsy Follow-up Registry in Jordan (CPUP-Jordan)	CHILD CARE HEALTH AND DEVELOPMENT		〇			CPの定義 レジストリ	産科医と小児科医の共同作業 多職種連携		協力関係、コミュニケーション（PTとOT）協力関係（組織間）	他職種連携				◯		◯	◯
444	〇	Development of a community scholar program: an interprofessional initiative.	Journal of Physical Therapy Education (American Physical Therapy Association, Education Section) (J PHYS THER EDUC), 37-43. Winter2010; 24 (1): (7p)	〇				質の高いケアを提供するための専門職間の実践	共同実践、学生の共同作業		協力関係、共同作業、共同練習、共同医療、相互協力、お互いの役割を知る、チームの意思決定、知識の交換（PTとOT学生同士） ＊先行研究 CL中心 *IPEの定義：2人以上の専門職が、相互に学び、相互に学び、コラボレーションとケアの質を向上させるプロセス	他職種連携、お互いの役割を知る		専門職間の役割の効率と理解が向上		◯		◯	◯
445		Development of a hybrid distance occupational therapy program in Alaska.	J Allied Health. 2011			〇
446	〇	Development of a national occupational therapy disaster preparedness and response plan: the Philippine experience.	WFOT Bulletin (WFOT BULL), 26-30. Nov2013; 68 (1): (5p)	〇				全国の作業療法士の全国専門職協会が、全国の作業療法災害対策および対応計画を策定することを目的として、全国ワークショップを実施	政府および民間の個人や機関とのコラボレーション		協力関係、ともに働く（OTと政府/民間の個人や機関、他職種）	パートナーシップ		目標実現		◯		◯	◯
447	〇	Development of a new occupational therapy service in a Singapore prison.	British Journal of Occupational Therapy (BR J OCCUP THER), 525-529. Aug2015; 78 (8): (5p)	〇	〇			刑務所内での作業療法開始	矯正医と作業療法士の協力？多職種連携		協力関係（OTと刑務官）	他職種連携		新しい治療イニシアチブを徐々に支援した		◯		◯	◯
448	〇	Development of an English-language version of a Japanese iPad application to facilitate collaborative goal setting in rehabilitation: a Delphi study and field test.	BMJ Open. 2018			〇		リハビリテーション計画作成	共同の目標設定		協力関係、目標設定（OT/PTとCL）	パートナーシップ、情報の共有		選択された目標が臨床的意思決定プロセスを促進？		◯		◯	◯
449	〇	Development of professional expertise in optometry	OPTOMETRY-JOURNAL OF THE AMERICAN OPTOMETRIC ASSOCIATION		〇			なし
450		Development of robots for rehabilitation therapy: the Palo Alto VA/Stanford experience.	Journal of Rehabilitation Research & Development (J REHABIL RES DEV), 663-673. Nov/Dec2000; 37 (6): (11p)	〇	〇
451		Development of the Classroom Sensory Environment Assessment (CSEA).	American Journal of Occupational Therapy (AM J OCCUP THER), 1-9. Nov-Dec2015; 69 (6): (9p)	〇
452	〇	Development, effectiveness and cost-effectiveness of a new out-patient Breathlessness Support Service: study protocol of a phase III fast-track randomised controlled trial.	BMC Pulmonary Medicine (BMC PULM MED), 58-58. 2012; 12 (1): (1p)	〇	〇			患者の医療を最適化	緩和医療と呼吸器医療の緊密な連携		協力関係（緩和医療と呼吸器医療）	他職種連携		息切れサービスの実行		◯		◯	◯
453		Developmental disabilities community-based practice: widening our focus.	OT Practice (OT PRACT), CE-2p. 2007 Nov 26; 12 (21): (1p)	〇
454	〇	Developmental Presentation, Medical Complexities, and Service Delivery for a Child With 16p11.2 Deletion Syndrome.	Pediatric Physical Therapy (PEDIATR PHYS THER), 90-99. Spring2015; 27 (1): (10p)	〇				子供の医療、行動、および発達のニーズを満たすために家族を包括的にサポートする	意思決定と目標設定時のコラボレーション、多職種連携、チーム連携		協力関係、情報の共有、問題解決/意思決定の共有（他職種連携）	他職種連携 パートナーシップ 情報の共有		薬の変更と行動の改善、親と子供に有益		◯	◯	◯	◯
455	〇	Developmentally supportive care in the neonatal intensive care unit: an occupational therapist's role.	Neonatal Netw. 2011			〇		新生児ケア	チームメンバー間の連携（スタッフと家族）		協力関係、コミュニケーションと対話（OTと職員/親/他職種/チームメンバー） 協力関係、ともに働く（親と医療職）	他職種連携 パートナーシップ		新生児に質の高い包括的なケアを提供		◯		◯	◯
456	〇	Diagnosis and Treatment of Alternating Hemiplegia of Childhood	CURRENT TREATMENT OPTIONS IN NEUROLOGY		〇			臨床医、遺伝学者、ヨーロッパ、アメリカ、オーストラリア、およびその他の国の研究の研究者を団結させて、AHCの症状と自然史の理解を深める	国際共同研究		協力関係、パートナーシップ（国際的な研究者間、研究者と家族間、他職種連携） ＊先行要件 患者中心の医療	共同制作		疾患の理解を深め、より良く治療する機会を作り出す		◯		◯	◯
457	〇	Differences and similarities in therapeutic mode use between occupational therapists and occupational therapy students in Norway.	Scand J Occup Ther. 2017			〇		作業療法士はクライアントを治療プロセスのすべての側面に含め、クライアント中心の実践の価値を強力にサポート	作業療法士がクライエントと協力		協力関係、共感、自律性、選択権の所有、調整、相互作用、コミュニケーション（学生とCL、OTとCL間） ＊先行要件 クライエント中心	パートナーシップ		率直に、正直に、対等な立場で自信を示す		◯		◯	◯
458		Different perspectives, common goal: A student's experience in collaborative care.	Occupational Therapy Now (OCCUP THER NOW), 14-15. Jan/Feb2014; 16 (1): (2p)	〇
459	〇	Different roles, same goal: students learn about interprofessional practice in a clinical setting.	Nursing Leadership (1910-622X) (NURS LEADERSH (1910-622X)), 32-39. 2010 Mar; 23 (1): (8p)	〇		〇		専門職間教育プログラムを開発	チームで協力、チームアプローチ		協力関係、共同治療計画、共同問題解決、チームメンバーの役割の理解、コミュニケーションの理解、共同作業（他職種連携） ＊先行要件 家族中心のケア IPEの定義：英国の専門職連携教育センター（2002）により「コラボレーションとケアの質を向上させるために2つ以上の専門職が互いに、そして相互に学び合うときに」	他職種連携		ケアプラン作成		◯	◯	◯	◯	◯	◯
460	〇	Dignity and respect: facilitating meaningful occupation for SeSotho elders.	Scand J Occup Ther. 2014			〇		・居住者ケアにおけるセソトの高齢者の人間の尊厳を認め、支援し、促進する職業と環境適応についての理解を深める著者を支援する ・社会における職業的正義を主張する	・研究協力 ・地域のコミュニティや居住ケア施設外の機関との協力		協力関係（被験者と研究者、研究協力者、一部の施設と地域社会） 協力関係（他職種） ＊先行要件 クライエント中心	共同制作、情報の共有		・日常のケアルーチンに参加する高齢者の能力を強化する教育は、介護者と居住者の関係を促進するだけでなく（16）、介護者への職業的コミットメントと誇りの感覚を奨励する手段として協力者によって特定、トレーニングは高齢者の文化についての深い知識にも取り組むべき		◯	◯	◯	◯
461	〇	Dilemmas in professional collaboration with consumers.	Psychiatr Serv. 1995			〇		作業療法の実践	クライエントや協会、団体との共同作業		協力関係、チームワーク、ともに働く（OTとCL/他職種）	パートナーシップ				◯		◯	◯
462		Discharge decision making for older people from a hospital short stay unit - a research proposal...39th annual conference and exhibition of the College of Occupational Therapists, Brighton and Sussex, England. June 30-July 2, 2015.	British Journal of Occupational Therapy (BR J OCCUP THER), 130-130. 2015 Supplement; 78: (1/2p)	〇
463		Discharge Planning for the Elderly in Acute Care: The Perceptions of Experienced Occupational Therapists...[corrected][published erratum appears in PHYS OCCUP THER GERIATR 2012 Nov; 30(4): 383]	Physical & Occupational Therapy in Geriatrics (PHYS OCCUP THER GERIATR), 214-228. Sep2012; 30 (3): (15p)	〇
464		Discharge Planning Simulation: Training the Interprofessional Team for the Future Workplace.	Journal of Allied Health (J ALLIED HEALTH), 175-181. Fall2013; 42 (3): (7p)	〇
465		Discharge planning simulation: training the interprofessional team for the future workplace.	J Allied Health. 2013			〇
466		Disclosure of mental health.	Work. 2008			〇
467		Discussing the positive impact of collaborative working...The new policy context tor mental health services, BJOT, April, 2000	British Journal of Occupational Therapy (BR J OCCUP THER), 243-243. 5/1/2000; 63 (5): (1p)	〇
468	〇	Dissecting through Barriers: A Follow-up Study on the Long-Term Effects of Interprofessional Education in a Dissection Course with Healthcare Professional Students	ANATOMICAL SCIENCES EDUCATION		〇			IPE	多職種連携、チーム連携		協力関係、チームワーク、コミュニケーション、役割の明確化、役割と責任の知識の共有、相互作用（他職種連携、学生間） ＊先行要件 患者中心の医療	他職種連携		学生が他の職業のスキル、長所、語彙を理解できるようにする 専門家の関係を改善し、医療過誤を減らし、最終的にはより良い患者の健康結果をもたらす		◯	◯	◯	◯
469	〇	Dissecting through barriers: A mixed-methods study on the effect of interprofessional education in a dissection course with healthcare professional students	ANATOMICAL SCIENCES EDUCATION		〇			IPE	多職種連携 健康分野間の意図的な相互作用と、実践範囲の相互理解必要		協力関係、相互関係、コミュニケーション、ともに動く、チームワーク、役割と責任の知識の共有（他職種連携、学生間）	他職種連携、相互作用、相互理解		共同行動の改善、患者のケアと満足度、臨床的エラーの減少、ネガティブな専門的ステレオタイプの減少に関連		◯	◯	◯	◯
470		Distance consultation: concepts, components, and collaboration.	J Allied Health. 1994			〇
471		Diving Head First Into Level I Fieldwork.	OT Practice (OT PRACT), 25-26. 5/22/2017; 22 (9): (2p)	〇
472	〇	Do all health and social care professionals interact equally: a study of interactions in multidisciplinary teams in the United Kingdom.	Scand J Caring Sci. 2005			〇		チームが効果的に仕事をするために	多職種連携（共同作業）		協力関係、相互作用、共同作業、チームワーク（他職種連携）	他職種連携				◯		◯	◯
473	〇	Do multidisciplinary integrated care pathways improve interprofessional collaboration?	Scandinavian Journal of Caring Sciences (SCAND J CARING SCI), 360-367. Dec2002; 16 (4): (8p)	〇		〇		退院計画、統合されたケア	多職種連携		協力関係、相互作用、共同作業、チームワーク、コミュニケーション（他職種連携） 協力関係（健康と社会サービス）	他職種連携		ケアが調整される		◯		◯	◯
474	〇	Do occupational therapy interventions improve quality of life in persons with dementia? A meta-analysis with implications for future directions.	Psychogeriatrics. 2017			〇		なし
475	〇	Do you involve Service Users in Clinical Governance.	British Journal of Occupational Therapy (BR J OCCUP THER), 515-515. 11/1/2000; 63 (11): (1p)	〇				臨床ガバナンス	個々のユーザーと介護者との共同ケアプランの開発 パートナーシップ、多職種連携、共同制作		協力関係（OTとクライエント/介護者）	他職種連携、パートナーシップ、共同制作		クライエント優先事項を考慮し、モチベーションを得る		◯		◯	◯
476		Documenting outcomes of occupational therapy: The Center for Outcomes Research and Education.	American Journal of Occupational Therapy (AM J OCCUP THER), 15-23. Jan/Feb2004; 58 (1): (9p)	〇		〇
477	〇	Does gender matter? Differences between students at an interprofessional training ward	JOURNAL OF INTERPROFESSIONAL CARE		〇			IPTW（専門職間研修病棟）	チーム連携、多職種連携		協力関係、相互作用、共同作業、チームワーク、他職種の役割を理解する、次職種の役割を理解する（他職種連携）	他職種連携		医療の安全性と品質を高めるための対応として提唱		◯		◯	◯	◯	◯
478		Does Johnny need OT in school?	OT Practice (OT PRACT), 26-28. 1998 Dec; 3 (11): (3p)	〇
479	〇	Does occupational therapy play a role for communication in children with autism spectrum disorders?	International Journal of Speech-Language Pathology (INT J SPEECH LANG PATHOL), 594-602. Dec2014; 16 (6): (9p)	〇	〇	〇		自閉症スペクトラム障害（ASD）の子供の早期コミュニケーションのための作業療法	他職種連携、両親と教育とのコラボレーション 相互アクセス、目標の共有、戦略の共有、絶え間ないコラボレーション、共同治療の提供、互いの専門知識に依存		協力関係、平等性、パートナーシップ、同じ目的、共同戦略、共同治療、コミュニケーション、（OTとST）	他職種連携、パートナーシップ、相互作用、情報の共有		ASDの子供は私たちの世界でコミュニケーション、参加、統合することをより容易に学ぶことができる		◯	◯	◯	◯
480	〇	Does repetitive task training improve functional activity after stroke? A Cochrane systematic review and meta-analysis.	Journal of Rehabilitation Medicine (Stiftelsen Rehabiliteringsinformation) (J REHABIL MED (16501977)), 9-15. 2010 Jan; 42 (1): (7p)	〇				なし
481		Early Concerns Among Children With and Without a Diagnosis of Autism.	American Journal of Occupational Therapy (AM J OCCUP THER), 1-1. Supplement 1 2016; 70: (1p)	〇
482		Early Identification and Intervention of Sensory Issues in the Birth to 3 Years Population.	OT Practice (OT PRACT), CE-1. 10/27/2014; 19 (19): (1p)	〇
483	〇	Early Rehabilitation in the Medical and Surgical Intensive Care Units for Patients With and Without Mechanical Ventilation: An Interprofessional Performance Improvement Project.	PM & R: Journal of Injury, Function & Rehabilitation (PM R), 113-119. Feb2017; 9 (2): (7p)	〇	〇			医学的に適切な患者のためのMICUおよびSICUで	他職種連携		協力関係（他職種連携）	他職種連携		リハビリテーション療法サービスの強度を高める		◯		◯	◯
484		Early rehabilitation of higher cortical brain functioning in neurosurgery, humanizing the restoration of human skills after acute brain lesions.	Acta Neurochir Suppl. 2006			〇
485		e-CPD: A practical on-line approach...39th annual conference and exhibition of the College of Occupational Therapists, Brighton and Sussex, England. June 30-July 2, 2015.	British Journal of Occupational Therapy (BR J OCCUP THER), 100-101. 2015 Supplement; 78: (2p)	〇
486		Editor's Note. Contributing to the Greater Good.	OT Practice (OT PRACT), 1-1. Feb2019; 24 (2): (2/3p)	〇
487		Editor's Note. Focusing on Function.	OT Practice (OT PRACT), 1-1. Jan2019; 24 (1): (2/3p)	〇
488		Editor's Note. Team Building.	OT Practice (OT PRACT), 1-1. Dec2018; 23 (20): (2/3p)	〇
489	〇	Educating for community-based practice: a collaborative strategy.	Occupational Therapy in Health Care (OCCUP THER HEALTH CARE), 151-169. 2004; 18 (1/2): (19p)	〇				コミュニティに基づいた実践のための学生を準備する創造的な指導戦略	教員とコミュニティグループで協力		協力関係、ともに働く（指導員とコミュニティ、コミュニティ間、大学とコミュニティ）	パートナーシップ		学生に教育、介入、および研究の機会を提供		◯		◯	◯
490	〇	Educating Globally Conscious Speech-Language Pathologists for Collaborative Professional Practice.	Folia Phoniatrica et Logopaedica (FOLIA PHONIATR LOGOPAEDICA), 206-211. Mar2015; 66 (4/5): (6p)	〇				なし
491	〇	Educating leaders for the AOTA centennial vision.	Occupational Therapy in Health Care (OCCUP THER HEALTH CARE), 305-307. 2007; 21 (1/2): (3p)	〇				作業療法士の教育	学際的コラボレーション		協力関係、共同作業（OTとOTA、教育や研究や臨床間）	他職種連携		多様性から力を引き出す		◯		◯	◯
492		Education and practice collaborations: a pilot case study between a university faculty and county jail practitioners.	Occupational Therapy in Health Care (OCCUP THER HEALTH CARE), 193-210. 2005; 19 (1/2): (18p)	〇
493		Education and practice: connecting with research.	Occupational Therapy in Health Care (OCCUP THER HEALTH CARE), 217-225. 2007; 21 (1/2): (9p)	〇
494		Education corner. Collaborative teaching models for health professionals.	Occupational Therapy in Health Care (OCCUP THER HEALTH CARE), 93-103. 2005; 19 (3): (11p)	〇
495		Education, collaboration and core set development.	Can J Occup Ther. 2008			〇
496		Education: research...WFOT 11th International Congress, London: Scientific Programme	British Journal of Occupational Therapy (BR J OCCUP THER), 236-236. 6/1/1994; 57 (6): (1p)	〇
497		Educational outreach and collaboration: an innovative role for occupational therapy.	Occupational Therapy Now (OCCUP THER NOW), 22-24. 2008 Sep-Oct; 10 (5): (3p)	〇
498	〇	Educators' perspective of online course design and delivery.	Medical Teacher (MED TEACH), 758-765. Oct2007; 29 (8): (8p)	〇				オンライン教育者になるために必要な役割と能力	コラボレーション/チームワークスキル 学生間の協力		協力関係、チームワーク、対人コミュニケーション、ともに働く、相互サポート、知識と資源の共有（学生同士）	パートナーシップ		学生がお互いにサポートと社会的接触を提供する		◯	◯	◯	◯
499		Effect of an Educational Workshop on Health Care Professionals' Perceptions of the Role of Occupational Therapy.	American Journal of Occupational Therapy (AM J OCCUP THER), 1-1. Supplement 1 2016; 70: (1p)	〇
500	〇	Effective Collaboration Between Physical Therapists and Teachers of Students with Visual Impairments Who Are Working with Students with Multiple Disabilities and Visual Impairments.	Journal of Visual Impairment & Blindness (J VIS IMPAIRMENT BLINDNESS), 166-169. Mar/Apr2017; 111 (2): (4p)	〇				なし
501	〇	Effective collaboration between physician and occupational therapist in the management of upper limb spasticity after stroke.	Topics in Stroke Rehabilitation (TOP STROKE REHABIL), 1-13. Mar1998; 5 (1): (13p)	〇				なし
502		Effective Collaboration in Inclusive Environments to Support Students With Challenges in Sensory Integration and Processing.	OT Practice (OT PRACT), 5-7. Feb2018Supplement SIS Quarterly Practice Connections; 3 (1): (3p)	〇
503		Effectiveness of a 10-Week Tier-1 Response to Intervention Program in Improving Fine Motor and Visual-Motor Skills in General Education Kindergarten Students.	American Journal of Occupational Therapy (AM J OCCUP THER), 507-514. Sep/Oct2013; 67 (5): (8p)	〇		〇
504		Effectiveness of computer ergonomics interventions for an engineering company: a program evaluation.	Work. 2005			〇
505		Effectiveness of Occupational Therapy Services in Mental Health Practice.	Am J Occup Ther. 2018			〇
506	〇	Effectiveness of past and current critical incident analysis on reflective learning and practice change.	Med Educ. 2011			〇		反射を促進するための現在の臨床イベントの分析	共同制作(研究）	・共同研究	共同研究（研究者と臨床家）	共同制作		啓発的な文脈化された結果を生み出す		◯		◯	◯
507		Effectiveness of preventive and treatment interventions for primary headaches in the workplace: A systematic review of the literature.	Cephalalgia (CEPHALALGIA), 64-73. Jan2017; 37 (1): (10p)	〇	〇	〇
508		Effectiveness of the Co-PID for Students With Moderate Intellectual Disability.	Am J Occup Ther. 2018			〇
509		Effects of a co-financed interdisciplinary collaboration model in primary health care on service utilisation among patients with musculoskeletal disorders.	Work (WORK), 239-247. 2007; 28 (3): (9p)	〇
510	〇	Effects of a Collaborative Intervention Process on Parent Empowerment and Child Performance: A Randomized Controlled Trial	PHYSICAL & OCCUPATIONAL THERAPY IN PEDIATRICS		〇			家族中心のサービス、家族の参加を促す	家族とセラピストのコラボレーション（パートナーシップ） 共同介入プロセス	・共同介入プロセス ・身体障害を持つ18人の子供、母親、16人の理学療法士が参加 ・家族と専門家のコラボレーション/パートナーシップ	協力関係（PTとOT）	パートナーシップ		子供と家族のアウトカムにプラスの影響がある		◯		◯	◯
511	〇	Effects of a Collaborative Intervention Process on Parent-Therapist Interaction: A Randomized Controlled Trial	PHYSICAL & OCCUPATIONAL THERAPY IN PEDIATRICS		〇			目標の設定、計画、および介入の実施	・両親とセラピストのコラボレーション（共同作業、パートナーシップ）、協調的な目標設定と介入 ・敬意と共感、積極的なリスニングを示す、介入プロセスに家族を関与させ、家族のニーズと優先順位を介入に組み込む ・相互作用は、相互に支援的な方法で情報とオープンなコミュニケーションを共有する ・情報共有、ブレーンストーミング	・親とセラピスト	協力関係（PTとOT）	パートナーシップ、共同作業、尊重、共感、相互コミットメント、相互作用、情報の共有		子どもの発達、機能的課題の遂行、目標達成、親の感情的幸福、ストレスレベル、ヘルスケアサービスに対する満足度、コンピテンシー感、介入への関与の改善をする		◯	◯	◯	◯	◯
512	〇	Effects of interprofessional education on patient perceived quality of care.	Medical Teacher (MED TEACH), e22-6. Jan2011; 33 (1): (1p)	〇				IPE	ケアの協力的側面（他職種連携）、チーム	・専門職間臨床教育病棟（CEW）の学生チーム（医療、看護師、理学療法、作業療法学生）	共同作業、協力関係、コミュニケーション、共同学習、チームワーク（他職種連携）	他職種連携		ユニプロフェッショナルケアで可能なものよりも患者ケアへのより包括的なアプローチを可能にするため、有益		◯		◯	◯
513		Effects of interprofessional rural training on students' perceptions of interprofessional health care services.	Journal of Allied Health (J ALLIED HEALTH), 125-131. Summer2004; 33 (2): (7p)	〇
514		Effects of Physical Limitations on Daily Activities Among Adults With Mental Health Disorders: Opportunities for Nursing and Occupational Therapy Interventions.	J Psychosoc Nurs Ment Health Serv. 2017			〇
515		Effects of Targeted Orofacial Rehabilitation in Patients after Stroke with Speech Disorders	CESKA A SLOVENSKA NEUROLOGIE A NEUROCHIRURGIE		〇
516		Efficacy of an early intervention program for at-risk preschool boys: a two-group control study.	Am J Occup Ther. 2011			〇
517		Efficacy of constraint-induced movement therapy in children with cerebral palsy.	Rehabilitacion (REHABILITACION), 199-204. 2008 Jul-Aug; 42 (4): (6p)	〇
518		EFFICACY OF PREOPERATIVE INTENSIVE DIET THERAPY WITH MULTI-OCCUPATIONAL COLLABORATION FOR SUPER OBESE BARIATRIC CASES UNDERGOING SLEEVE GASTRECTOMY	OBESITY SURGERY		〇
519		E-health and occupational therapy. To be or not to be on Facebook: that is the question.	Occupational Therapy Now (OCCUP THER NOW), 19-22. Nov2010; 12 (6): (4p)	〇
520		Ein weiterer Schritt in Richtung „evidence-based care" - Ergotherapie für Klienten mit Morbus Parkinson.	Ergoscience (ERGOSCI), 28-31. 2018; 13 (1): (4p)	〇
521		EJPRM systematic continuous update on Cochrane reviews in rehabilitation: news from December 2011 to February 2012	EUROPEAN JOURNAL OF PHYSICAL AND REHABILITATION MEDICINE		〇
522		EJPRM systematic continuous update on Cochrane reviews in rehabilitation: news from February 2011 to April 2011	EUROPEAN JOURNAL OF PHYSICAL AND REHABILITATION MEDICINE		〇
523		E-learning tools in a first year module for occupational therapy students.	South African Journal of Occupational Therapy (S AFR J OCCUP THER), 11-15. Aug2010 Supplement; 40 (S): (5p)	〇
524		Elections Bring Change to Congress and New Opportunities.	OT Practice (OT PRACT), 8-9. Feb2019; 24 (2): (2p)	〇
525		Elements of the art of practice in mental health.	Am J Occup Ther. 1998			〇
526	〇	Elevating the quality of disability and rehabilitation research: mandatory use of the reporting guidelines.	Am J Occup Ther. 2014			〇		なし
527	〇	ELSiTO. A Collaborative European Initiative to Foster Social Inclusion with Persons Experiencing Mental Illness.	Occupational Therapy International (OCCUP THER INT), 65-74. Jun2013; 20 (2): (10p)	〇	〇			共同アプリケーション開発 社会的包摂	国際協力パートナーシップ、共同制作 サービスユーザー・専門家とのコラボレーション 協力してパートナーシップを構築		協力関係、パートナーシップ（OTとサービス受給者、国際間、他職種、コミュニティグループ、サービス受給者と専門家）	パートナーシップ、共同制作				◯		◯	◯
528		Embedding More Writing Into the Kindergarten Curriculum.	Embedding More Writing Into the Kindergarten Curriculum 1-1. 2018; (1p)	〇
529		Embedding Public Health (PH) in Occupational Therapy (OT) Practice; Utilising Outcomes of a Region-Wide, Allied Health Professional (AHP) Training Programme...RCOT (Royal College of Occupational Therapist) Annual Conference 2017	British Journal of Occupational Therapy (BR J OCCUP THER), 44-45. 2017 Supplement; 80: (2p)	〇
530	〇	Embracing an occupational perspective: Occupation-based interventions in hand therapy practice.	Aust Occup Ther J. 2016			〇		クライエント中心のアプローチ 職業を促進するための矯正装具の使用	クライエントと共同で設計（パートナーシップ） 意見尊重、関与	・セラピストとクライアント	協力関係、目標設定（OTとCL） ＊クライエント中心	パートナーシップ、尊重、相互コミットメント		クライアントと共同で設計、構築、監視された装具が、価値ある活動、クライアントの関与、参加を可能にすることで身体的および感情的な幸福を促進した		◯		◯	◯
531		Embracing Cultural Diversity: Meaningful Engagement for Older Adults With Advanced Dementia in a Residential Care Setting.	American Journal of Occupational Therapy (AM J OCCUP THER), 1-8. Nov/Dec2018; 72 (6): (7p)	〇
532	〇	Emergency on Campus! Quantitative Analysis of the Effects of an Interprofessional Simulation on Health Care Students.	Athletic Training Education Journal (Allen Press Publishing Services Inc.) (ATHLETIC TRAIN EDUC J (ALLEN PRESS)), 93-98. Apr-Jun2019; 14 (2): (7p)	〇				専門職間教育	他職種連携（チームワークとコラボレーション）	専門職間のコラボレーション	協力関係、チームワーク、他の役割を知る、コミュニケーション（他職種連携）	他職種連携		患者のケアを改善		◯		◯	◯		◯
533		Empowering families of children with physical disabilities.	2003	〇
534	〇	Empowering occupational therapists to become evidence-based work rehabilitation practitioners.	Work (WORK), 119-134. 2010; 37 (2): (16p)	〇		〇		・エビデンスに基づく実践 ・反射型診療介入が作業療法士に根拠に基づいた診療モデルを採用する力をどのように与えるか ・エビデンスに基づく作業リハビリテーションに関する4日間のワークショップ	・クライエントと協力（パートナーシップ） ・共同研究（同様の懸念や関心を共有する他の人と協力して、参加者のグループが自分の経験の調査に参加する体系的なアプローチ）、作業療法士間協力 ・ケベックの作業療法規制機関とシャーブルック大学による共同イニシアチブとして提供	・共同研究	共同研究（研究者と臨床家） 協力関係（OTとCL、OT同士） 意思決定（OTとCL）	パートナーシップ、共同制作、情報の共有？		・介入戦略を試す、意思決定 ・研究者と参加者が、エビデンスに基づく作業療法と仕事のリハビリテーションにおける臨床的意思決定の分野で新しい知識を生み出し、参加者に力を与えるという二重の目的を達成するのに役立		◯		◯	◯
535		ENABLING BETTER INDIVIDUAL OUTCOMES FOR YOUNG PEOPLE WITH COMPLEX NEEDS AND BEHAVIOUR WHICH CHALLENGES: COLLABORATION ACROSS SCHOOL, THERAPY TEAM AND CHILDREN'S CARE HOME	BRITISH JOURNAL OF OCCUPATIONAL THERAPY		〇
536		Enabling occupation: a role within a multidisciplinary context.	British Journal of Therapy & Rehabilitation (BR J THER REHABIL), 302-305. 2001 Aug; 8 (8): (4p)	〇
537	〇	Enabling occupational participation and social inclusion for people recovering from mental ill-health through community gardening.	Aust Occup Ther J. 2015			〇		ガーデニングコミュニティスプラウトのメンバーが、コミュニティへの参加と所属に関して保持している個人的および集団的理解について調査	著者間の協力 コミュニティ開発プロジェクトを作業療法士がコラボレーションする機会を探す	・コミュニティ開発プロジェクトと作業療法士	協力関係（OTとプロジェクト、著者間）	共同制作		職業参加と社会的包摂を可能にするコミュニティを効果的に構築する		◯		◯	◯
538	〇	Enabling Work: Occupational Therapy Interventions for Persons with Occupational Injuries and Diseases: A Scoping Review.	Journal of Occupational Rehabilitation (J OCCUP REHABIL), 201-214. Jun2018; 28 (2): (14p)	〇		〇		作業療法介入、研究	他職種連携	OTと他の専門家	協力関係、役割を知る（他職種連携）	他職種連携		研究は、学際的なアプローチよりも施設とコミュニティでより学際的なアプローチがある		◯		◯	◯		◯
539		Encouraging Activity Bursts in the Classroom.	OT Practice (OT PRACT), 21-22. 2/22/2016; 21 (3): (2p)	〇
540		Engaging Patient Stakeholders in Planning, Implementing, and Disseminating Occupational Therapy Research.	American Journal of Occupational Therapy (AM J OCCUP THER), 1-9. Jan/Feb2019; 73 (1): (9p)	〇		〇
541		Enhanced Care Through Interprofessional Education Among Dental Hygiene and Occupational Therapy Students...2016 ASAHP Annual Conference, October 19-21, New Orleans, Louisiana.	Journal of Allied Health (J ALLIED HEALTH), 292-292. Winter2016; 45 (4): (1/4p)	〇
542	〇	Enhancing classroom participation of students with intellectual and developmental disabilities.	Can J Occup Ther. 2017			〇		IDDの生徒向けのプログラム 特定の目標を達成する目的	共同相談（２人以上のチームメンバー間の学際的または学際的なインタラクティブプロセス）、セラピストと教師 共同相談モデルの基礎となる原則（a）チームメンバーは、自分の自由意志で参加（b）知識と経験を他のチームメンバーと平等に共有する（c）チームメンバーが共同で介入目標を設定し、個々の学生またはクラス全体のプログラムを開発する、（d）介入結果の責任を共有する	・共同相談 ・35人の学生と同様に学際的なチーム（作業療法士と17人の教師）	協力関係、共同相談、平等性、知識と経験の共有、共同の目標設定、責任の共有（OTと教員）	他職種連携、情報の共有、責任の共有、自由意志（主体的参加？）での参加？		さまざまな種類の診断を受けた就学前および小学生の生徒の個々の教育目標の達成率を高める 知的障害および発達障害のある生徒の参加を促進		◯	◯	◯	◯
543	〇	Enhancing Clinical Support and Collaboration through Creation of a Standardized Critical Event Debrief Process...Proceedings of the 2015 AWHONN Convention	JOGNN: Journal of Obstetric, Gynecologic & Neonatal Nursing (JOGNN), S36-S36. Jun2015 Supplement; 44: (1p)	〇				なし
544	〇	Enhancing community-based rehabilitation for stroke survivors: creating a discharge link.	Top Stroke Rehabil. 2014			〇		在宅脳卒中リハビリテーションのフォローアップケアへのアクセス改善の影響を調査	セクター間の共同計画 共同学習（専門職間）	・部門を超えた共同計画 ・学際的なチーム ・専門的なチームアプローチ	共同計画、共同学習（他職種連携）	情報の共有、パートナーシップ、他職種連携		専門知識を共有することにより、コミュニティ設定で脳卒中リハビリテーション能力を構築する価値を反映		◯	◯	◯	◯
545	〇	Enhancing Motor Development in Infants and Toddlers: A Multidisciplinary Process for Creating Parent Education Materials.	Newborn & Infant Nursing Reviews (NEWBORN INFANT NURS REV), 35-41. Mar2013; 13 (1): (7p)	〇				プロジェクトの必要性は親とスタッフが提案された在宅活動の中で困難を報告した時に特定	共同チームプロセス		チームワーク（他職種連携）	他職種連携、パートナーシップ		問題を特定する		◯		◯	◯
546	〇	Enhancing occupational therapists' confidence and professional development through a community of practice scholars.	Australian Occupational Therapy Journal (AUST OCCUP THER J), 312-318. Aug2012; 59 (4): (7p)	〇		〇		理論と実践の間のギャップ 社会学習	学者と実務家の協力 実践学者のコミュニティ内での共同形式の社会学習	共同作業（作業療法士）	共同作業、協力関係（OT間、研究者と臨床家）	パートナーシップ、相互作用？		作業療法の実践を促進する知識の生成に貢献する責任がある 実践者が実践を変えるためのアイデアを計画、テスト、評価するために必要な感情的かつ実践的な支援をセラピストに提供		◯		◯	◯
547		Enhancing Student Interprofessional Teamwork and Collaboration through Pediatric Therapy Learning Experiences.	Journal of Physical Therapy Education (American Physical Therapy Association, Education Section) (J PHYS THER EDUC), 114-120. 2017; 31 (3): (7p)	〇
548		Enhancing teamwork among allied health students: evaluation of an interprofessional workshop.	Journal of Allied Health (J ALLIED HEALTH), 230-235. Winter2005; 34 (4): (6p)	〇
549		Enhancing the value of integrated primary care: The role of occupational therapy.	Fam Syst Health. 2016			〇
550		Epistemic and Ontological Cognition of Entering and Postdidactic Occupational Therapy Students.	American Journal of Occupational Therapy (AM J OCCUP THER), S3-S11. 2014 Supplement 2; 68: (1p)	〇
551	〇	Establishing a community of practice for Occupational Therapy curriculum development: The value of a two-way process.	Australian Occupational Therapy Journal (AUST OCCUP THER J), 238-245. Aug2015; 62 (4): (8p)	〇	〇	〇		カリキュラム開発、研究	大学と実務家の協力 共同パートナーシップ	・共同カリキュラム開発 ・学術スタッフと現地の実務家とのコラボレーション	協力関係、相互利益、ともに働く、コミットメント、尊重、パートナーシップ（研究者間、学生間、臨床家と研究者、研究者と奨学生）	パートナーシップ、相互作用？		現在のカリキュラムと改善すべき分野に関するフィードバックを促進 証拠に基づいた研究に従事する		◯		◯	◯
552	〇	Establishing an Inpatient Gym for Recipients of Stem Cell Transplantation: A Multidisciplinary Collaborative.	Clinical Journal of Oncology Nursing (CLIN J ONCOL NURS), 66-71. Feb2016; 20 (1): (6p)	〇				各クライエントの治療のニーズに固有の個別のケアプランを開発 個別化されたケアプランニングと、そのようなケアプランへの主要な貢献者	専門職間チームが協力 患者と介護者の関与に対する共同的で学際的なアプローチ	・がんセンターの専門家間のコラボレーション ・患者と医療提供者の間の共同技術	協力関係（他職種連携）	他職種連携、パートナーシップ		84の入院患者移植ベッドにサービスを提供している入院患者のHSCTユニットにジムを設計および実装 ジム自体の開発と同様に入院患者ジムの有効性にとって不可欠		◯		◯	◯
553		Ethical knowledge = collaborative power: AOTA's Code of Ethics provides key guidelines for OT/OTA role delineation.	OT Practice (OT PRACT), 19-22. 2000 Sep 11; 5 (18): (4p)	〇
554	〇	Ethics and shared decision-making in paediatric occupational therapy practice.	Developmental Neurorehabilitation (DEV NEUROREHABIL), 347-354. Oct2014; 17 (5): (8p)	〇	〇	〇		情報共有プロセス 小児科の作業療法実践	治療関係内のコラボレーション 情報と意思決定の共有、子供とその親との目標設定などの「効果的な共同パートナーシップ」の開発（家族とOT）	・OTと家族 ・効果的な協力的パートナーシップ	協力関係、情報と意思決定の共有、共同の目標設定（子と親とOT）	情報の共有、パートナーシップ、意思決定の共有、他職種連携？		家族中心のケアの提供に不可欠		◯	◯	◯	◯
555	〇	European comparison of stroke rehabilitation.	Top Stroke Rehabil. 2009			〇		個々の患者の進行状況を監視し、病院と地域サービスのパフォーマンスを評価し、介入を評価するために、長期的な長期追跡調査、多施設研究、ヨーロッパのプロジェクトCERISE（ヨーロッパ全体の脳卒中のリハビリテーションにおける共同評価）	共同評価、共同の枠組み ケア提供者間の緊密なコラボレーション 他職種連携	脳卒中のリハビリテーションの共同評価/共同研究	協力関係、共同評価（他職種連携）	他職種連携				◯		◯	◯
556	〇	Evaluating domains of everyday functioning in people with developmental disabilities.	Scand J Occup Ther. 2017			〇		研究への参加募集	著者と作業療法士の協力 共同の目標設定（CLとOTの視点一致が必要？）		共同の目標設定と介入プラン（OTとCL） ＊先行要件 CL中心	パートナーシップ、意思決定の共有、情報の共有？		参加者と保護者に連絡		◯	◯	◯	◯
557	〇	Evaluating Practice Education Models in Occupational Therapy: Comparing 1:1, 2:1 and 3:1 Placements.	British Journal of Occupational Therapy (BR J OCCUP THER), 192-200. May2004; 67 (5): (9p)	〇				ピアラーニング、実習配置	学生間のコラボレーション 共同配置モデル（2人以上の学生が1つのCI [臨床インストラクター]に割り当てられている）	・学生同士のコラボレーション	協力関係、ひらけたコミュニケーション、（学生間）	パートナーシップ、主体的参加？、相互作用？		学習に効果的 ピアサポート、アクティブ学習の促進、コラボレーションの増加とよりオープンなコミュニケーション		◯		◯	◯
558		Evaluating Student Participation: Focus on Strengths in Your School-Based Evaluation.	OT Practice (OT PRACT), 1-8. 1/18/2016; 21 (1): (8p)	〇
559	〇	Evaluation of a collaborative project to engage occupational therapy clinicians in promoting practice placement education.	British Journal of Occupational Therapy (BR J OCCUP THER), 248-252. Jun2008; 71 (6): (5p)	〇				臨床医が現場での配置教育（フィールドワーク）*の機会を強化するためのローカライズソリューションを開発するのを支援	共同プロジェクト、共同プロセス QOTFCは利害関係者の共同作業者として働く	共同プロジェクト	ともに働く、共同問題解決、場所の共有、協力関係（メンバー間、大学とハブ優勝者）	共同制作		強力で統一された専門家の声を提供		◯	◯	◯	◯
560		Evaluation of a model of interprofessional education.	Nurs Times. 2005			〇
561		Evaluation of a pilot study for a capstone course: integrative interprofessional practicum experience.	Internet Journal of Allied Health Sciences & Practice (INTERNET J ALLIED HEALTH SCI PRACT), 9p-9p. 2011 Oct; 9 (4): (1p)	〇
562	〇	Evaluation of an occupational therapy mentorship program: effects on therapists' skills and family-centered behavior.	Phys Occup Ther Pediatr. 2011			〇		小児リハビリテーションサービス組織の指導プログラムの設計と評価のためのモデルを提供	セラピスト間の協力関係	共同グループメント	協力関係、情報の共有、共同問題解決（セラピスト間） ＊先行要件家族中心	パートナーシップ		職場での実践に対する専門知識に関連した能力と家族中心のアプローチの開発に継続的なメリット		◯	◯	◯	◯
563	〇	Evaluation of housing adaptation interventions: integrating the economic perspective into occupational therapy practice.	Scandinavian Journal of Occupational Therapy (SCAND J OCCUP THER), 323-333. Sep2014; 21 (5): (11p)	〇	〇	〇		住宅適応介入、首尾一貫した方法で適用される体系的なアプローチ	国際的な研究と協力		協力関係（研究者間）	共同制作、他職種連携				◯		◯	◯
564	〇	Evaluation of perceived collaborative behaviour amongst stakeholders and clinicians of a continuing education programme in arthritis care.	J Interprof Care. 2013			〇		従来の実践の境界を超える新しい拡張された実践の役割の成功した実装、運用とケアの提供	多職種連携、チーム共同で意思決定	多職種連携	協力関係、共同相談、ともに働く、結束、共同の意思決定（他職種連携） ＊帰結は成果	他職種連携		患者中心の専門職間のケアと安全性に大きな影響を与える		◯	◯	◯	◯
565		Evaluation of pharmacy students' rural placement program: preparation for interprofessional practice.	Australian Health Review (AUST HEALTH REV), 85-88. 2015; 39 (1): (4p)	〇	〇
566	〇	Evaluation of the Daisy Chain service: the role of the specialist general practitioner of occupational therapy -- executive summary.	British Journal of Occupational Therapy (BR J OCCUP THER), 196-198. 4/1/2006; 69 (4): (3p)	〇				なし
567	〇	Evaluation of the implementation of the single assessment process and its impact on occupational therapy practice.	British Journal of Occupational Therapy (BR J OCCUP THER), 271-280. 6/1/2006; 69 (6): (10p)	〇				なし
568		Evaluation of ﾂ｡Vivir Mi Vida! to improve health and wellness of rural-dwelling, late middle-aged Latino adults: results of a feasibility and pilot study of a lifestyle intervention.	Primary Health Care Research & Development (Cambridge University Press / UK) (PRIM HEALTH CARE RES DEV (CAMBRIDGE UNIVERSITY PRESS/UK)), 448-463. Sep2018; 19 (5): (16p)	〇
569		Everyday stories...profiles of your CAOT colleagues.	Occupational Therapy Now (OCCUP THER NOW), 3-3. Mar2011; 13 (2): (1p)	〇
570		Everyday stories...profiles of your CAOT colleagues.	Occupational Therapy Now (OCCUP THER NOW), 3-3. Mar2011; 13 (2): (1p)	〇
571		Evidence based position paper on Physical and Rehabilitation Medicine (PRM) professional practice for ageing people with disabilities. The European PRM position (UEMS PRM Section)	EUROPEAN JOURNAL OF PHYSICAL AND REHABILITATION MEDICINE		〇
572		Evidence Perks. Using the Traffic Light System to Implement Evidence-Based Practice.	OT Practice (OT PRACT), 28-31. Dec2018; 23 (20): (4p)	〇
573		Evidence to Support Improved Outcomes for Older Adults From Dual-Task Training Through Interprofessional Collaboration.	Perspectives of the ASHA Special Interest Groups 286-298. 2019; 4 (2): (13p)	〇
574	〇	Evidence-based practice and rehabilitation: occupational therapy in Australia and New Zealand experiences.	International Journal of Rehabilitation Research (INT J REHABIL RES), 269-274. Dec2004; 27 (4): (6p)	〇		〇		エビデンスに基づいた実践 個人またはグループで作業する	大学/高等教育機関と臨床環境とのコラボレーション 作業療法士と介入コンテキストに組み込まれたクライアントとの間の共同の相互作用 臨床医と学者の間の共同研究 EBPを促進するためのコラボレーションの形成において、信頼と共有の価値を確立する	・作業療法士と個人またはグループの人々 ・共同研究 ・病院と大学/セラピストと研究者	協力関係、相互作用、共同研究、信頼と共有の価値を知る（大学と臨床）	パートナーシップ、相互作用、共同制作、信頼、情報の共有、相互作用？		臨床医が研究を実践に取り入れることを支援できる1つの方法 エビデンスに基づく実践のより良い使用		◯	◯	◯	◯
575		Evidence-Based Practice in the Hospital Setting: Views of Interdisciplinary Therapy Practitioners.	Journal of Allied Health (J ALLIED HEALTH), 81-89. Summer2018; 47 (2): (9p)	〇
576		Evidence-based practice. Checking in on the Cochrane Collaboration.	Occupational Therapy Now (OCCUP THER NOW), 7-10. 1999 Nov-Dec; 1 (6): (4p)	〇
577	〇	Evidence-based practice: the Cochrane Collaboration, and occupational therapy.	Canadian Journal of Occupational Therapy (CAN J OCCUP THER), 144-151. 1998 Jun; 65 (3): (8p)	〇				体系的なレビューとメタ分析を実施	コクランコラボレーション、多職種・消費者コラボレーション 共同制作、多職種連携	コクランコラボレーション	協力関係、コミュニケーション（他職種連携、コクランメンバー間）	他職種連携、共同制作、パートナーシップ		臨床試験を評価するための技術に関する情報を提供		◯		◯	◯
578	〇	Examining an occupational perspective in a rural Canadian age-friendly consultation process.	Aust Occup Ther J. 2014			〇		CPPF（CLの職業目標に向けて前進する際に）	CLとOTの協力、共同パートナーシップ 地域・コミュニティメンバーと協力	・協力的パートナーシップ ・作業療法士とクライアント	協力関係、相談、書類作成、パートナーシップ、データ収集、会議（OTとCL、OTと地域社会）	パートナーシップ、他職種連携		目標特定、計画実行 プロジェクトの認知度を高める		◯		◯	◯
579	〇	Examining Intraprofessional Competencies for Occupational Therapist and Occupational Therapy Assistant Collaboration.	Occupational Therapy in Health Care (OCCUP THER HEALTH CARE), 325-340. Oct2018; 32 (4): (16p)	〇				専門職間の実践 作業療法実践	多職種連携 作業療法士の連携 監督とコラボレーションは複雑で文脈に依存するプロセスであり、特定のスキルとテクニックの説明は教育プログラムに任されている	・作業療法士と作業療法学生（専門職間のコラボレーション/共同作業） ・相互尊重（信頼、能力、専門的境界、誠実さ、明確な期待の確立	協力関係、パートナーシップ、役割の理解、共同作業、チームワーク、相互作用、相互尊重＝（信頼、能力、専門的境界、正直さ、明確な期待の確立）、双方向コミュニケーション＝（コミュニケーションスタイル、対面コミュニケーション、オープンなコミュニケーション、定期的なフィードバックの提供）、自分と他人の役割と責任の共有（OTRとOTA） 協力関係（他職種連携） 作業共同という言葉がある	他職種連携、パートナーシップ		実践に影響		◯	◯	◯	◯	◯	◯
580		Examining Occupational Therapy Education Through Faculty Engagement in Curriculum Mapping and Pedagogical Reflection.	American Journal of Occupational Therapy (AM J OCCUP THER), S12-22. Nov/Dec2014 Supplment; 68 (S2): (1p)	〇
581		Examining Primary Care Health Encounters for Adults With Autism Spectrum Disorder.	American Journal of Occupational Therapy (AM J OCCUP THER), 1-11. Sep/Oct2019; 73 (5): (11p)	〇
582	〇	Examining Validity of the Print Tool Compared With Test of Handwriting Skills–Revised.	OTJR: Occupation, Participation & Health (OTJR OCCUP PARTICIPATION HEALTH), 167-175. Jul2019; 39 (3): (9p)	〇				手書きの見方	作業療法士と教師の協力	・作業療法士と教師の間のコラボレーション	協力関係、対話（OTと教員）	他職種連携		課題を提示、介入計画議論		◯		◯	◯
583	〇	Excerpts from the Bi-Annual Report January 2010-December 2011.	WFOT Bulletin (WFOT BULL), 6-13. Nov2012; 66 (1): (8p)	〇				国際的な連携	地域グループと協力		協力関係（OTとCL、WHOとWFOT、OTと地域グループ）	パートナーシップ		WFOTの知名度を高める		◯		◯	◯
584	〇	Expanding beyond individualism: Engaging critical perspectives on occupation.	Scand J Occup Ther. 2018			〇		複雑で社会的な問題や職業上の不平等の文脈での研究と実践	著者たちがカナダのロンドン、米国のセントルイスで実施している継続的な共同民族誌		協力関係、共同研究（著者間、研究と臨床）	協力関係、共同研究（著者間、研究と臨床）				◯		◯	◯
585	〇	Expanding the foundation of occupational therapy educational research - A Canadian initiative.	WFOT Bulletin (WFOT BULL), 52-57. Apr2018; 74 (1): (6p)	〇				研究	大学間のコラボレーション、研究者間のコラボレーション		協力関係（複数国の研究者間、大学間、臨床と研究者）	共同制作、パートナーシップ？				◯		◯	◯
586	〇	Experiences and perceived roles of occupational therapists working with children with special learning needs during transition to school: a pilot study.	Australian Occupational Therapy Journal (AUST OCCUP THER J), 100-111. Jun2002; 49 (2): (12p)	〇				学校ベースのセラピー実践	セラピスト、教育関係者、家族が協力、チームワークコラボレーション	・学校の職員と作業療法士の協力 ・他職間連携（OT、ST、PT）	協力関係、共同の意思決定、チームワーク、開けた情報の共有（OTと教員、OTと他職種と親）	パートナーシップ、他職種連携		子供の教育プログラムと治療サービスの受領に関する意思決定を行う		◯	◯	◯	◯
587	〇	Experiences of individuals with arthritis who participate in quilting-related leisure activities.	International Journal of Therapy & Rehabilitation (INT J THER REHABIL), 1-10. Oct2019; 26 (10): (10p)	〇				参加をサポートするための修正	作業療法士とクライエントのコラボレーション		協力関係（OTとCL）	パートナーシップ		パフォーマンスをサポート		◯		◯	◯
588	〇	Exploring a cognitive intervention for children with pervasive developmental disorder.	Canadian Journal of Occupational Therapy (CAN J OCCUP THER), 23-28. Feb2009; 76 (1): (6p)	〇	〇	〇		発達障害の子への新しいアプローチ	両親と子どもとの協力	・親と子の協力	協力関係（OTと親と子）	パートナーシップ		3つの目標が設定		◯		◯	◯
589	〇	Exploring how Australian occupational therapists and physiotherapists understand each other's professional values: implications for interprofessional education and practice.	Journal of Interprofessional Care (J INTERPROF CARE), 15-22. Jan2014; 28 (1): (8p)	〇	〇	〇		OTとPTの実践の価値	自分自身と他者の価値をより深く理解し、明確に表現することで、現在および将来の実務家は価値に関連する対立の解決に取り組み、専門職間のコラボレーションを可能	専門職間（OT,PT）のコラボレーション/共同作業	協力関係、共通の価値観、知識と経験の共有、互いの専門性の認識（OTと他職種） ＊帰結は対立を解決する	他職種連携、お互いの役割を知る（価値も理解する（尊重？））				◯	◯	◯	◯
590	〇	Exploring How Live Theaters Promote Participation for Children with Special Needs.	Physical & Occupational Therapy in Pediatrics (PHYS OCCUP THER PEDIATR), 157-167. May2018; 38 (2): (11p)	〇	〇	〇		特別なニーズを持つ子どもたちのために最適なプログラミングを作成できるように、特別なイベントを計画および実装する	劇場と学校とOTの連携 コミュニティの専門家と連携	・3人の作業療法大学院生と1人の教員研究者のチーム ・協調的アプローチ	協力関係、相互作用、信念の共有（OTと学校と劇場、OTと子、OTと地域社会およびその専門家） ＊帰結は子供の自主性と目標達成	他職種連携		スキルの向上を熟考し、実践し、自律性の向上とミッション中心の目標の達成の成功を促進できる		◯	◯	◯	◯
591	〇	Exploring ordinary childhood occupations through community partnerships.	Occupational Therapy in Health Care (OCCUP THER HEALTH CARE), 51-60. 2007; 21 (1/2): (10p)	〇				博物館と大学のパートナーシップ	コミュニティと学問のパートナーシップ 共通の目標を特定し、明確にし、潜在的なソリューションを生成し、パートナーシップの有効性を評価 継続的なコラボレーション	大学と中西部の都市中心部にある子供博物館との共同作業	協力関係、共通の目標、問題解決、パートナーシップ（大学と博物館）	パートナーシップ、目標の共有		学生は自然環境の中で子供たちを観察する機会を得る		◯	◯	◯	◯
592	〇	Exploring support needed by home health aides in choosing bathing equipment: New challenges for occupational therapy collaboration.	Work (WORK), 263-271. 2013; 46 (3): (9p)	〇		〇		地域在住のクライエントの入浴道具選択	多職種連携 OTとクライエントとのコラボレーション	・非OTと在宅医療OT間	協力関係（OTとOT以外、Nsとスーパーバイザー）	他職種連携、パートナーシップ		私たちの参加者によって進歩の機会として認識 本当に必要とするものを見つけ出す		◯		◯	◯
593	〇	Exploring taught masters education for healthcare practitioners: a systematic review of literature	BMC MEDICAL EDUCATION		〇			修士レベルの教育	学生間の共同作業、ピアインタラクション（仲間と相互作用）		協力関係、知識と体験の共有、コミュニケーション、共同の問題解決、対話、相互作用（他職種連携）	パートナーシップ、相互作用		学習グループの形成とサポートの成功		◯	◯	◯	◯
594		Exploring the added value of using football therapeutically...39th annual conference and exhibition of the College of Occupational Therapists, Brighton and Sussex, England. June 30-July 2, 2015	British Journal of Occupational Therapy (BR J OCCUP THER), 28-28. 2015 Supplement; 78: (1/2p)	〇
595	〇	Exploring the role of occupational therapy in caring for cancer survivors in Australia: A cross sectional study.	Aust Occup Ther J. 2017			〇		作業療法の介入を含む長期的なルーチン治療経路を開発する	集学的チームと共同作業、多職種連携		協力関係（他職種連携）	他職種連携、共同制作？		作業療法の独自の介入、知識、視点を重視する学際的で協調的なケアを提唱する		◯		◯	◯
596	〇	Exploring the Value of Interprofessional Collaboration between Occupational Therapy and Design: A Pilot Survey Study.	Open Journal of Occupational Therapy (OJOT) 1-12. Summer2017; 5 (3): (14p)	〇				すべての人々の健康、福祉、生活の質を最大化する	作業療法士とデザイナーの間の専門職間のコラボレーション 他の人の専門知識を認識して尊重し、患者（またはエンドユーザー）の最善の利益のために彼らと協力する能力が必要	・作業療法とデザイナーの間の専門家間のパートナーシップ ・専門家間の共同設計プロセス	協力関係、共同デザイン、共通言語、意思決定の共有、相互作用、コミュニケーション、他者の専門性を尊重する、共通の目標、知識の共有、共同の努力（OT臨床家とデザイナー）	他職種連携、知識の共有、尊重、お互いの役割を知る		健康と幸福、そして人生での積極的な関与をサポートする環境と製品を作成		◯	◯	◯	◯	◯
597		Exploring the Value of Service Learning Study Away to Interprofessional Education and Cultural Competence.	Perspectives of the ASHA Special Interest Groups 204-210. 2019; 4 (1): (7p)	〇
598	〇	Extending the role of the occupational therapist in the promotion of collaborative medication management to facilitate occupation.	British Journal of Occupational Therapy (BR J OCCUP THER), 540-542. Nov2011; 74 (11): (3p)	〇	〇			健康と経済的利益をもたらす	協調的な薬物服用	・処方者と患者のコラボレーション	協力関係（処方者と患者） ＊先行要件CL中心	相互作用、相互コミットメント、パートナーシップ？		必要な双方向の対話に参加するように促す		◯		◯	◯
599	〇	Facilitating and evaluating a student-led seminar series on global health issues as an opportunity for interprofessional learning for health science students.	Learning in Health & Social Care (LEARN HEALTH SOC CARE), 210-222. Sep2009; 8 (3): (13p)	〇				IPE	多職種連携	医療従事者間のコラボレーション	協力関係、チームワーク、役割の明確化、目標の共有、相互作用（他職種連携）	他職種連携		ケアの質を高める		◯	◯	◯	◯		◯
600		Facilitating Evidence-Based Practice: Process, Strategies, and Resources.	American Journal of Occupational Therapy (AM J OCCUP THER), 164-171. Jan/Feb2010; 64 (1): (8p)	〇		〇
601	〇	Facilitating interdisciplinary practice through mobile service provision to the rural older adult.	Geriatric Nursing (GERIATR NURS), 29-33. 2005 Jan-Feb; 26 (1): (5p)	〇	〇			国家の健康を改善	政府機関と民間機関間の協力	他職種連携	パートナーシップ、対話、協力関係、共同作業、コミュニケーション、知識の共有、役割の相互理解、尊重、信頼、共通の目標、共同の意思決定、共同学習（他職種連携） *先行要件 クライエント中心	他職種連携？ 共同制作？パートナーシップ？		既存のサービスの強化をサポート		◯	◯	◯	◯	◯
602	〇	Facilitating the Creative Process Through Collaboration.	Open Journal of Occupational Therapy (OJOT) 1-5. Fall2019; 7 (4): (7p)	〇				作業療法プロセス	サービス提供への協力的かつクライアント中心のアプローチ パートナーシップ	キャロルとWMUの作業療法学部	協力関係（OTとクライエント） *先行要件 クライエント中心	パートナーシップ		健康と幸福を促進する		◯		◯	◯
603	〇	Facilitation of research-based evidence within occupational therapy in stroke rehabilitation.	British Journal of Occupational Therapy (BR J OCCUP THER), 473-483. Oct2011; 74 (10): (11p)	〇	〇			作業療法士の研究参加	共同作業、作業療法士とクライエントの共同	共同作業/OTとクライアント	協力関係、共通の目標設定（OTとクライエント）	パートナーシップ		目標設定		◯		◯	◯
604	〇	Factors Affecting Length of Stay in Adult Outpatient Physical Rehabilitation: A Scoping Review of the Literature	PHYSIOTHERAPY CANADA		〇			外来患者のリハビリに影響を与える要因の予備的リスト	研究者と臨床機関の協力	研究者と臨床機関の協力	協力関係（研究者と臨床）	共同制作		さらなる研究が出来る		◯		◯	◯
605	〇	Factors Associated with Comfort Level of School-Based Occupational Therapists in Providing Low-Vision Services.	Occupational Therapy in Health Care (OCCUP THER HEALTH CARE), 152-165. Apr2016; 30 (2): (14p)	〇		〇		視覚障害のある子供たちにサービスを提供する際の学校ベースの作業療法士	多職種連携	他職間連携（教師、検眼医、眼科医、オリエンテーション/モビリティスペシャリストなど）	協力関係（他職種連携）	他職種連携		作業療法士の快適度向上		◯		◯	◯
606		Factors associated with therapists' involvement in children's transition to preschool.	American Journal of Occupational Therapy (AM J OCCUP THER), 86-94. Jan/Feb2011; 65 (1): (9p)	〇		〇
607	〇	Factors influencing job satisfaction among Jordanian occupational therapists: A qualitative study.	Australian Occupational Therapy Journal (AUST OCCUP THER J), 405-411. Dec2011; 58 (6): (7p)	〇		〇		作業療法促進、ライセンスシステム開発	多職種連携	個々の開業医、専門職の代表者、政府および病院の管理者の間の包括的なコラボレーション/作業療法士間の協力	協力関係(OTと政府や様々な対象）	他職種連携		地域社会におよびその他の関連分野における作業療法の認識を拡大する戦略を構築する必要がある		◯		◯	◯
608		Factors that influence engagement in collaborative practice: how 8 health professionals became advocates.	Canadian Family Physician (CAN FAM PHYSICIAN), 1318-1325. Aug2007; 53 (8): (8p)	〇	〇
609		Falls, Older Adults, and the Impact of the Neighborhood Environment.	American Journal of Occupational Therapy (AM J OCCUP THER), 721-721. Nov/Dec2011; 65 (6): (1p)	〇
610		Families who live in chronic poverty: meeting the challenge of family-centered services.	Am J Occup Ther. 1995			〇
611		FAMILY CENTRED EARLY INTERVENTION PROGRAMMES IN JORDAN: A GROUNDED THEORY STUDY INTO FAMILY AND OCCUPATIONAL THERAPISTS' COLLABORATION	BRITISH JOURNAL OF OCCUPATIONAL THERAPY		〇
612	〇	Family empowerment at Centro Ann Sullivan del Peru.	WFOT Bulletin (WFOT BULL), 22-26. May2013; 67 (1): (5p)	〇				家族がチームの一員として参加し、子供たちの生活の中で関与、機能、および自立を促進するために継続的な教育を受ける家族エンパワーメントモデル	学生、専門家、OT、および家族が協力（パートナーシップ）	学生、専門家、OT、および家族が協力	協力関係、パートナーシップ、コミュニケーション（OTと家族と学生と専門職，大学間）	パートナーシップ、他職種連携		各学生が貢献し、将来の仕事の機会のためのスキルを開発 生徒のスキルが家庭と学校の環境間で受け継がれる機会と一貫性が提供		◯		◯	◯
613		Family Support and Education.	Physical & Occupational Therapy in Pediatrics (PHYS OCCUP THER PEDIATR), 139-161. Feb2013; 33 (1): (23p)	〇
614	〇	Family-Centered Occupational Therapy and Telerehabilitation for Children with Autism Spectrum Disorders.	Occupational Therapy in Health Care (OCCUP THER HEALTH CARE), 298-314. Oct2011; 25 (4): (17p)	〇				作業療法サービス、遠隔リハビリテーション	パートナーシップ	共同作業療法（親とOT）	協力関係、パートナーシップ（OTと家族） ＊先行要件 家族中心	パートナーシップ		ホームプログラムの提供、目標達成促進、親が治療に参加促進		◯		◯	◯
615	〇	Family-professional collaboration in pediatric rehabilitation: a practice model	DISABILITY AND REHABILITATION		〇			小児リハにおける子供と家族に意味のある目標を設定するため、および家族生活のコンテキスト内で介入を計画および実装するため	コラボレーションには、家族と専門家が知識とスキルを共有し、目標と介入について共有意思決定を行い、家族のエンパワーメントを促進し、結果を最適化する能力を構築する双方向の相互作用が含まれる（パートナーシップ、共有、相互作用）	家族と専門家の協力		パートナーシップ、共有、相互作用、知識の共有、意思決定の共有		子供の発達上の利益、機能的タスクのパフォーマンス、目標達成度の向上、両親の心理的幸福感、医療サービスに対する親の満足度など、親の関与と介入の結果にプラスの影響を及ぼす		◯	◯	◯	◯
616	〇	Feeding problems, sleep disturbances, and negative behaviors in a toddler.	J Dev Behav Pediatr. 2000			〇		学際的な治療アプローチ	小児科の共同治療室？		協力関係（他職種連携）	他職種連携？		入院させ、アプローチ実施		◯		◯	◯
617		Fieldwork issues. Collaborative learning: the student perspective.	OT Practice (OT PRACT), 9-10. 2007 Mar 5; 12 (4): (2p)	〇
618		Fieldwork Issues. Reflections From Fieldwork Educators in Specialty Practice: Aligning Experiences to Generalist Student Outcomes.	OT Practice (OT PRACT), 20-22. 7/9/2018; 23 (12): (3p)	〇
619		Fieldwork issues. The collaborative fieldwork model.	OT Practice (OT PRACT), 25-26. 2007 Jan 22; 12 (1): (2p)	〇
620		Fieldwork supervision: more education is warranted.	Am J Occup Ther. 1988			〇
621		FIGHTING FOR OUR PROFESSIONAL LIVES...HGHTING FOR OUR PROFESSIONAL LIVES	British Journal of Occupational Therapy (BR J OCCUP THER), 195-195. 5/1/1994; 57 (5): (1p)	〇
622	〇	Filipino therapists' experiences and attitudes of interprofessional education and collaboration: A cross-sectional survey.	J Interprof Care. 2017		〇	〇		IPE、在宅医療の設定	多職種連携、クライエントと介護者とコラボレーション	他職種連携 ・IPE（学生または2人以上の専門職のメンバーが共同で学び、ケア提供の質を向上させるために互いに学び合うときに起こる出来事と定義） ・IPC（個人、家族、グループ、コミュニティと職業や組織の間で協力して作業する）	協力関係、ともに働く、チームワーク、コミュニケーション（他職種連携）	他職種連携、パートナーシップ		地域の医療ニーズにグローバルに対応する「協業実践可能な」医療従事者を生み出すための必要なステップ、クライアントの進捗状況を定期的に話し合う		◯		◯	◯
623		Filling the Gaps: Occupational Therapy Services in Community Mental Health.	OT Practice (OT PRACT), 13-15. 2/6/2017 Supplement SIS Quarterly Practice Connections; (3p)	〇
624		Finding a Common Lens: Competencies Across Professional Disciplines Providing Early Childhood Intervention.	Infants & Young Children: An Interdisciplinary Journal of Early Childhood Intervention (INFANTS YOUNG CHILD), 280-293. Oct-Dec2019; 32 (4): (14p)	〇
625		Focus on Research.	British Journal of Occupational Therapy (BR J OCCUP THER), 170-170. 4/1/2000; 63 (4): (1p)	〇
626		Focus on research...A case study to explore whether occupational therapy students on practice placement are provided with adequate opportunities for peer interaction to support their social and learning needs	British Journal of Occupational Therapy (BR J OCCUP THER), 370-370. Sep2008; 71 (9): (1p)	〇
627		Focus on Research...An exploration of the issues involved in developing integrated occupational therapy services for physically disabled adults.	British Journal of Occupational Therapy (BR J OCCUP THER), 532-532. Dec2004; 67 (12): (1p)	〇
628		Focus on stroke. The scope for community-based intervention in stroke rehabilitation.	British Journal of Community Nursing (BR J COMMUNITY NURS), 176-180. Apr2000; 5 (4): (4p)	〇
629	〇	Focused Library Instruction for Occupational Therapy, Physical Therapy, and Respiratory Care Students and Faculty: Library Instruction in Allied Health.	Medical Reference Services Quarterly (MED REF SERV Q), 335-342. Jul-Sep2014; 33 (3): (8p)	〇		〇		図書館員と健康医療プログラムの統合	教員との協力	図書館員と教員（PT,OTなど）のコラボレーション	協力関係（学科間）	他職種連携		図書館の露出が増え、図書館員が真に提供できるものをより多くの教員に認識させるようになった		◯		◯	◯
630	〇	Folic acid for fragile X syndrome.	Cochrane Database of Systematic Reviews (COCHRANE DATABASE SYST REV), N.PAG-N.PAG. 2011; (1p)	〇				なし
631	〇	Forensic Occupational Therapy in Canada: The Current State of Practice.	Occupational Therapy International (OCCUP THER INT), 229-240. Sep2016; 23 (3): (12p)	〇				グループセッション	多職種連携		協力関係、相互作用（他職種連携）	他職種連携		育児や就職など、職業に対する感情の影響の管理のクライエントの努力を集中させる		◯		◯	◯
632		Formalization processes and practices of Occupational Therapy in Social Assistance: landmarks and challenges.	Cadernos de Terapia Ocupacional da UFSCar (CADERNOS TERAPIA OCUPACIONAL UFSCAR), 33-41. 2012; 20 (1): (9p)	〇
633		Formation and current results of a patient-organized registry for alpha(1)-antitrypsin deficiency	CHEST		〇
634		Forming Partnerships with Obstetricians & Gynecologists: Exploring Occupational Therapy's Role in the Primary Care of Women.	Forming Partnerships with Obstetricians & Gynecologists: Exploring Occupational Therapy's Role in the Primary Care of Women 1-1. 2018; (1p)	〇
635		Fostering geriatric interdisciplinary collaboration through academic education.	Physical & Occupational Therapy in Geriatrics (PHYS OCCUP THER GERIATR), 41-49. 1996; 14 (3): (9p)	〇
636	〇	Fostering interprofessional teamwork through an immersive study abroad experience.	Journal of Interprofessional Care Taylor & Francis Ltd (Philadelphia, Pennsylvania). Sep/Oct2019; v.33 n.5.	〇	〇			IPE	多職種連携	他職種連携	協力関係、専門職の独自性、役割、責任、専門職間の実践に対する価値観/倫理、コミュニケーション、チームワーク（他職種連携） IPEは「2つ以上の専門職の学生が効果的なコラボレーションを可能にし、健康上の結果を改善するために互いに学び、互いに学び合うとき」と定義	他職種連携		チームワーク、学習、医療従事者間の違いの理解		◯	◯	◯	◯		◯
637	〇	Fostering shared decision making by occupational therapists and workers involved in accidents resulting in persistent musculoskeletal disorders: a study protocol.	Implement Sci. 2011			〇		仕事上の障害の予防	利害関係者とのコラボレーション		協力関係（OTと関係機関）	パートナーシップ、意志の共有		サービスを改善することで意思決定の質、患者の生活の質を改善し、仕事に関連する障害の期間を短縮する		◯	◯	◯	◯
638	〇	Frailty: an in-depth qualitative study exploring the views of community care staff	BMC GERIATRICS		〇			ケアのさまざまな分野にわたって脆弱性の共通理解	多職種連携		協力関係、相互作用（他職種連携）	他職種連携				◯		◯	◯
639		From Collaboration to Cause: Breaking Rural Poverty Cycles Through Educational Partnerships.	American Journal of Occupational Therapy (AM J OCCUP THER), S45-50. Nov/Dec2014 Supplment; 68 (S2): (1p)	〇
640		From Heartfelt Leadership to Compassionate Care.	American Journal of Occupational Therapy (AM J OCCUP THER), 633-640. Nov/Dec2013; 67 (6): (8p)	〇
641	〇	From Historic to Contemporary: Nordoff-Robbins Music Therapy in Collaborative Interdisciplinary Rehabilitation.	Music Therapy Perspectives (MUSIC THER PERSPECT), 38-46. 2014; 32 (1): (9p)	〇				子どもたちを治療、音楽療法 事例研究	PTと協力 研究の調査員（共同制作）	・理学療法士とのキャロルアンドクライヴロビンスのコラボレーション ・音楽療法センターとのコラボレーション ・ニューヨーク大学とリハビリテーション病院	協力関係、チームワーク、対話（他職種連携、クライエントとセラピスト）	他職種連携、共同制作		音楽活動内での動きと音楽的にサポートされた身体運動を提供		◯		◯	◯
642		From Older Rehab Center to New Comprehensive Concussion Diagnoses and Care Program.	Rehab Management: The Interdisciplinary Journal of Rehabilitation (REHAB MANAGE), 28-34. 2016 Supplement; (5p)	〇
643		From paper to practice -- academics and practitioners working together in enhancing the use of occupational therapy conceptual models.	South African Journal of Occupational Therapy (S AFR J OCCUP THER), 35-40. Dec2016; 46 (3): (6p)	〇
644		From Paper to Practice: Using a Journal Club to Integrate Evidence.	OT Practice (OT PRACT), 25-26. 5/7/2018; (2p)	〇
645		FROM THE DESK OF THE GUEST EDITORS. Unprecedented Opportunities in Fall Prevention for Occupational Therapy Practitioners.	American Journal of Occupational Therapy (AM J OCCUP THER), 127-130. Mar/Apr2012; 66 (2): (4p)	〇
646		Functional Ability in the Changing Demographic Landscape: Evidence and Opportunities for Occupational Therapy.	American Journal of Occupational Therapy (AM J OCCUP THER), 1-5. Jul/Aug2018; 72 (4): (5p)	〇		〇
647	〇	Functional assessment and intervention in occupational therapy.	Psychiatric Rehabilitation Journal (PSYCHIATR REHABIL J), 162-170. Winter2009; 32 (3): (9p)	〇		〇		精神科リハビリテーション	多職種連携	他職種連携	協力関係（他職種連携）	他職種連携		すべての貢献者の専門知識を最大化するときに最も効果的、対話が促進	コラボの例あり	◯		◯	◯
648	〇	Functional Goals and Predictors of Their Attainment in Low-Income Community-Dwelling Older Adults.	Arch Phys Med Rehabil. 2017			〇		低所得高齢者とOT間の在宅ベース	共同目標設定（パートナーシップ）		協力関係、目標設定、対話（他職種連携）	パートナーシップ、共同目標設定		効果的？		◯	◯	◯	◯
649	〇	Functional priorities reported by parents of children with cerebral palsy: contribution to the pediatric rehabilitation process.	Brazilian Journal of Physical Therapy / Revista Brasileira de Fisioterapia (REV BRASIL FISIOTER), 563-571. Nov/Dec2014; 18 (6): (9p)	〇	〇			脳性麻痺の子へのリハビリテーション	親とセラピスト（パートナーシップ）	家族とセラピスト間	協力関係、パートナーシップ（セラピストと家族/親）	パートナーシップ		子供の機能を効果的に促進		◯		◯	◯
650		Garden partners: occupation and participation opportunities in a spinal injuries centre...39th annual conference and exhibition of the College of Occupational Therapists, Brighton and Sussex, England. June 30-July 2, 2015	British Journal of Occupational Therapy (BR J OCCUP THER), 88-89. 2016 Supplement; 79: (2p)	〇
651		Gateway to Wellness: An Occupational Therapy Collaboration with the National Multiple Sclerosis Society.	Occupational Therapy in Health Care (OCCUP THER HEALTH CARE), 67-83. 2000; 13 (3/4): (17p)	〇
652		General education in the professional curriculum: faculty perceptions of contributions.	Journal of Allied Health (J ALLIED HEALTH), 49-57. 1990 Winter; 19 (1): (9p)	〇
653		Geriatric team dynamics: the dietitian's role.	J Am Diet Assoc. 1984			〇
654		Getting prepared for diverse practice areas: A conversation with off-site preceptors...Jonathan Harris	Occupational Therapy Now (OCCUP THER NOW), 18-19. Mar/Apr2018; 20 (2): (2p)	〇
655		Global Perspectives on Occupational Therapy Practice and Education.	Open Journal of Occupational Therapy (OJOT) 1-4. Summer2019; 7 (3): (6p)	〇
656	〇	Goal setting approaches and principles used in rehabilitation for people with acquired brain injury: A systematic scoping review	BRAIN INJURY		〇			目標設定アプローチ	クライエントとセラピスト（パートナーシップ）		協力関係、目標設定、コミュニケーション、対話（OTとCL） コラボレーションはクライアント中心の目標設定アプローチと同義であるように見えますが、目標設定アプローチは協調的である可能性がありますが、結果として得られる目標はクライアント中心ではない、つまりクライアントに関連しない、または重要ではない場合があることに注意してください。 ＊先行要件 CL中心	パートナーシップ		効果的な目標設定	ドンピシャ文献 コラボとクライエント中心の原則あり	◯	◯	◯	◯
657	〇	Goal setting in paediatric rehabilitation for children with motor disabilities: a scoping review	CLINICAL REHABILITATION		〇			小児リハビリテーション	親と子との共同目標設定（パートナーシップ）	・協調的目標設定	協力関係、目標設定、共通理解（セラピストと親と子） ＊先行要件 家族中心	パートナーシップ、共同目標設定		個々の家族の生活状況と価値観が家族にとって意味のある結果とリハビリテーション活動を形作る？		◯		◯	◯
658	〇	Goal setting with caregivers of adults in the community: a mixed methods systematic review	DISABILITY AND REHABILITATION		〇			目標設定、介入	クライエントとセラピスト、介護者（パートナーシップ）	・コクランコラボレーション ・家族との共同作業 ・家族の共同クライアント ・チームの共同作業者としての家族	協力関係、目標設定、共同作業、信頼関係、問題解決（家族とセラピスト、介護者）	パートナーシップ		クライエント中心の目標、クライエントと家族のニーズが含まれる	近い（ドンピシャ？）	◯	◯	◯	◯
659	〇	Goal-Setting Method and Goal Attainment Measures in Physical Therapy for Stroke Patients: a Systematic Review	JOURNAL OF PHYSICAL THERAPY SCIENCE		〇			なし
660		GRACE: an innovative program of clinical education in allied health.	Journal of Allied Health (J ALLIED HEALTH), e11-6. 2010 Spring; 39 (1): (1p)	〇
661		Group Co-Leadership by Occupational Therapy Students in Community Centers: Learning Transitional Roles.	Occupational Therapy in Health Care (OCCUP THER HEALTH CARE), 85-98. 2001; 15 (1/2): (14p)	〇
662		Group Think.	Advance for Occupational Therapy Practitioners (ADV OCCUP THER PRACT), 10-11. Sep2013; 29 (12): (2p)	〇
663		Growing inclusive practitioners through an interagency initiative...College of Occupational Therapists 40th Annual Conference and Exhibition and the Specialist Section - Trauma and Orthopaedics Annual Conference, 28-30 June 2016 - Harrogate, England	British Journal of Occupational Therapy (BR J OCCUP THER), 113-114. 2016 Supplement; 79: (2p)	〇
664		Growing the evidence...Morley M, Atwal A, Spiliotopoulou G (2011) Has occupational science taken away the occupational therapy evidence base? A debate. British Journal of Occupational Therapy, 74(10), 494-97.	British Journal of Occupational Therapy (BR J OCCUP THER), 587-587. Dec2011; 74 (12): (1p)	〇
665		Guest editorial. Specialization needs collaboration.	Journal of Orthopaedic & Sports Physical Therapy (J ORTHOP SPORTS PHYS THER), 563-564. 2004 Oct; 34 (10): (2p)	〇
666		Happy 20th birthday, OT Now!	Occupational Therapy Now (OCCUP THER NOW), 3-3. Jan/Feb2019; 21 (1): (1p)	〇
667	〇	Harnessing the Power of Occupation to Meet the Needs of People in Criminal Justice Settings.	Occupational Therapy International (OCCUP THER INT), 221-228. Sep2016; 23 (3): (8p)	〇				小規模および小規模の研究を地元および国際的な同僚とのネットワーキングと組み合わせて実施する	共同制作？（国際協力）		協力関係（多国籍の研究者間）	共同制作				◯		◯	◯
668	〇	Healing work: intersections for decoloniality.	WFOT Bulletin (WFOT BULL), 83-91. Oct2018; 74 (2): (9p)	〇				植民地主義（治癒活動）を進める	作業療法士が有意義な協力関係を築く		協力関係（他職種連携）			作業療法の将来の潜在的な成長の機会を明らかにするのに役立ち、同時に植民地を再記するための潜在的な罠が残っている重要な標識を強調		◯		◯	◯
669	〇	Health literacy of mothers accessing child development services: a model of information use.	Australian Journal of Primary Health (AUST J PRIM HEALTH), 497-504. 2016; 22 (6): (8p)	〇	〇			クライエント（HTP子ども？）の健康情報取得	クライエント（母）とセラピスト（パートナーシップ）		協力関係（他職種連携）	パートナーシップ		母へのサポート、子どものニーズを満たすために健康情報を積極的に使用することを理解して母親に力を与える		◯		◯	◯
670	〇	Health professional partnerships and their impact on Aboriginal health: an occupational therapist's and Aboriginal health worker's perspective.	Aust J Rural Health. 2007		〇	〇		作業療法士にとって、情報を収集して提示し、アクセス可能で適切なサービスを提供し、明確で協調的なコミュニケーションを使用する	OTとオーストラリア先住民とのコラボレーション（パートナーシップ）		パートナーシップ、協力関係、コミュニケーション（OTとCL）	パートナーシップ		遠隔地のオーストラリア先住民に文化的に適切なサービスを提供する		◯		◯	◯
671		Help clients develop hopes for the future.	Am J Occup Ther. 1997			〇
672		Helping SNF Residents Get on the Go: The Active Engagement in Life Program.	OT Practice (OT PRACT), 14-17. Feb2019; 24 (2): (4p)	〇
673		Helping Students Become Reflective Practitioners.	OT Practice (OT PRACT), 25-27. Apr2017; 22 (7): (3p)	〇
674	〇	High-dose antipsychotic prescriptions at a forensic psychiatric hospital: is there a need for implementation of a monitoring form?	British Journal of Forensic Practice (BR J FORENSIC PRACT), 18-24. Aug2004; 6 (3): (7p)	〇				なし
675		Highlights from the World Federation of Occupational Therapists' May 2018 Council meeting and Congress.	Occupational Therapy Now (OCCUP THER NOW), 24-25. Jan/Feb2019; 21 (1): (2p)	〇
676		Hip fracture research results related to home care.	Caring. 2001			〇
677		Histories of occupational therapy in Latin America: the first decade of creation of the education programs.	Brazilian Journal of Occupational Therapy / Cadernos Brasileiros de Terapia Ocupacional 235-250. 2019; 27 (2): (16p)	〇
678		Holistic Approach to Physical Motor Access Assessment in Pediatric AAC.	Perspectives on Augmentative & Alternative Communication (PERSPECT AUGMENT ALTERN COMMUN), 84-90. Apr2014; 23 (2): (7p)	〇
679		Holistic Voice Therapy for the Whole Person.	ASHA Leader (ASHA LEADER), 38-39. Aug2018; 23 (8): (2p)	〇
680		Home Adaptations for Persons With Chronic Disabilities: An Educational Model.	American Journal of Occupational Therapy (AM J OCCUP THER), 923-929. Oct1990; 44 (10): (7p)	〇		〇
681		Home Modifications for People With Alzheimer's Disease: A Scoping Review.	Am J Occup Ther. 2016			〇
682	〇	Homelessness and the right to occupation and inclusion: an Australian perspective.	WFOT Bulletin (WFOT BULL), 19-25. Nov2010; 62 (1): (7p)	〇				ホームレスの人々の職業への参加	作業療法は、個人、組織および公共政策と協力 （他職種連携？）		協力関係、パートナーシップ（OTと個人/組織/政府機関/ホームレス）	他職種連携		ホームレスを経験している人々の間での職業を通して健康と幸福を促進する		◯		◯	◯
683	〇	Homelessness: Critical reflections and observations from an occupational perspective.	Journal of Occupational Science (J OCCUP SCI), 308-315. Jun2019; 26 (2): (8p)	〇				ホームレスサービスへの職業情報に基づくアプローチ	作業科学と作業療法との間の協力		協力関係（OTとOS）	他職種連携？（他領域連携）		ホームレスの選択と職業に影響を与える複雑な構造的、文化的、社会的要因に注意を向けることにより、知識生成において重要な職業科学が果たす重要な役割を強化し、職業重視の実践を強化		◯		◯	◯
684		Honoring the OTA.	Advance for Occupational Therapy Practitioners (ADV OCCUP THER PRACT), 8-11. Nov2016; 32 (11): (4p)	〇
685		Hotspotting Collaborative.	OT Practice (OT PRACT), 13-16. 11/7/2016; 21 (20): (4p)	〇
686	〇	How are actual needs recognized in the content and goals of written rehabilitation plans?	DISABILITY AND REHABILITATION		〇			子どものニーズに基づいた目標	全ての関係者と協力（他職種連携、パートナーシップ）		協力関係、チームワーク、コミュニケーション、対話（他職種連携、医療チームと親と子）	他職種連携、パートナーシップ		有意義な日常活動における子どもの機能に焦点を当てる		◯		◯	◯
687	〇	How do employees and managers perceive depression: a worksite case study.	Work (WORK), 13-22. 2009; 33 (1): (10p)	〇				職場でうつ病の問題に取り組む	従業員と管理者のコラボレーション （他職種連携？パートナーシップ？）		協力関係（雇用者と雇用人をOTが促進）	他職種連携？パートナーシップ？		うつ病のある人が最適な作業パフォーマンスを達成できるように支援		◯		◯	◯
688	〇	How occupational therapists are perceived within inpatient mental health settings: The perceptions of seven Australian nurses.	Australian Occupational Therapy Journal (AUST OCCUP THER J), 251-260. Aug2011; 58 (4): (10p)	〇	〇	〇		入院患者のメンタルヘルス	OTとNsのコラボレーション（他職種連携）、専門家グループの違いを相互尊重、認識、評価、関与、理解		協力関係、コミュニケーション、お互いの役割を認識、目標の共有、ともに働く、相互尊重、相互認識、相互関与、相互理解、共同作業（OTとNS）	他職種連携、相互尊重、認識、評価？、関与、理解		メンタルヘルスの看護歴が長い看護師の仕事とルーチンの変更をした 質の高いケア		◯		◯	◯
689		How Occupational Therapists Develop, Maintain, and Sustain Global Partnerships: A Qualitative Study...AOTA/NBCOT National Student Conclave, Dearborn Michigan, November 18-19 2016	American Journal of Occupational Therapy (AM J OCCUP THER), 693-696. 2015 Supplement; 69: (4p)	〇
690		How should the effectiveness of problem-based learning in occupational therapy education be examined?	Am J Occup Ther. 1999			〇
691		How to do research: how to do action research?	Mental Health Occupational Therapy (MENT HEALTH OCCUP THER), 43-44. 2004 Jul; 9 (2): (2p)	〇
692	〇	Human technologies in rehabilitation: 'Who' and 'How' we are with our clients.	Disability & Rehabilitation (DISABIL REHABIL), 1907-1911. Nov2012; 34 (22): (5p)	〇				クライエント中心、患者を治療するために必要な知識は動きと機能を超えて患者と彼らの個人的な文脈を理解	クライエントと協力（パートナーシップ）		協力関係、パートナーシップ、相互作用、相互理解、尊重、共感、コミュニケーション、主体参加、信頼、同調、つながり（OTとCL） 治療的関係の定義 コラボレーション、コミュニケーション、セラピストの共感、相互理解と尊重を通じてセラピストとクライアントの間に確立された信頼関係と信頼関係	パートナーシップ		治療の順守、患者の満足度、および痛み、うつ病、身体機能を含む他のさまざまな転帰の改善に関連		◯	◯	◯	◯	◯
693	〇	ICF-inspired goal-setting in developmental rehabilitation: an innovative framework for pediatric therapists	PHYSIOTHERAPY THEORY AND PRACTICE		〇			発達リハビリテーションの目標設定	家族、クライエント、OT（パートナーシップ）		協力関係、目標設定、対話、コミュニケーション（PTとOT、セラピストと患者と家族）	パートナーシップ		患者と家族が自分の興味を強調し、介入開発を支援する		◯		◯	◯
694		Identifying Youth With Mental Health Conditions at School.	OT Practice (OT PRACT), CE-1-CE-8. 3/27/2017; 22 (5): (8p)	〇
695		Impact of a One-Time Interprofessional Education Event for Rehabilitation after Stroke for Students in the Health Professions.	Journal of Allied Health (J ALLIED HEALTH), 167-171. Fall2019; 48 (3): (5p)	〇
696		Impact of professional cultures on students' perceptions of interprofessionalism.	Journal of Allied Health (J ALLIED HEALTH), 143-149. Fall2010 Part 1 of 2; 39 (3): (7p)	〇
697		Impact of Standardized Patient Experience on Interprofessional Readiness and Role Definition: A Pilot Study.	American Journal of Occupational Therapy (AM J OCCUP THER), 1-1. Supplement 1 2016; 70: (1p)	〇
698		Impact of the social environment on occupational experience and performance among persons with unilateral neglect.	American Journal of Occupational Therapy (AM J OCCUP THER), 403-412. Jul/Aug2003; 57 (4): (10p)	〇
699		IMPAIRMENTS AND DISABILITIES - THE DIFFERENCE - PROPOSAL FOR ADJUSTMENT OF THE INTERNATIONAL CLASSIFICATION OF IMPAIRMENTS, DISABILITIES, AND HANDICAPS	PHYSICAL THERAPY		〇
700	〇	Impairments and disabilities -- the difference: proposal for adjustment of the International Classification of Impairments, Disabilities, and Handicaps.	Physical Therapy (PHYS THER), 430-442. 1994 May; 74 (5): (13p)	〇		〇		なし
701		Implementing a collaborative model of student supervision in New Zealand: enhancing therapist and student experiences.	New Zealand Journal of Occupational Therapy (NZ J OCCUP THER), 22-26. Mar2010; 57 (1): (5p)	〇
702	〇	Implementing a framework for goal setting in community based stroke rehabilitation: a process evaluation.	BMC Health Serv Res. 2013			〇		目標設定	医療従事者（チーム）とクライエント（パートナーシップ）		協力関係、目標設定（他職種連携）	他職種連携、パートナーシップ		目標設定、患者のリハビリテーションへの制御と参加の感覚を高めるのに役立つ		◯		◯	◯
703		Implementing Contextually Based Services: Where Do We Begin?	OT Practice (OT PRACT), 4-6. 2018 Supplement; (3p)	〇
704		Implementing the Days for Girls International Menstrual Hygiene and Reproductive Health Education in Haiti.	OT Practice (OT PRACT), 25-26. 3/27/2017; 22 (5): (2p)	〇
705	〇	Implementing the Work Disability Prevention Paradigm Among Therapists in Hong Kong: Facilitators and Barriers.	Journal of Occupational Rehabilitation (J OCCUP REHABIL), 76-83. Mar2011; 21 (1): (8p)	〇		〇		香港の負傷した労働者の管理は、復職の結果を改善するために、障害に焦点を当てたモデルから労働障害防止モデルにシフトする	他職種連携		協力関係、コミュニケーション（他職種連携）	他職種連携		職場復帰の結果改善		◯		◯	◯
706	〇	Importance of Addressing Driving with Older Adults in Primary Care and the Role of Occupational Therapy.	Journal of the American Geriatrics Society (Malden, Massachusetts). Sep2016; v.64 n.9.	〇				高齢者が安全に運転する	プライマリケア医とOTのコラボレーション（他職種連携）		協力関係（OTと運転OT）	他職種連携				◯		◯	◯
707		Importance of Collaborative Occupational Therapist--Occupational Therapy Assistant Intraprofessional Education in Occupational Therapy Curricula.	American Journal of Occupational Therapy (AM J OCCUP THER), p1-p18. 2018 Supplement 2; 72: (18p)	〇		〇
708		Importance of Interprofessional Education in Occupational Therapy Curricula.	American Journal of Occupational Therapy (AM J OCCUP THER), 1-14. 2015 Supplement; 69: (14p)	〇
709		Improving Clinical Education Through Student--Educator Collaboration.	OT Practice (OT PRACT), 17-19. 1/23/2017; 22 (1): (3p)	〇
710	〇	Improving handwriting without teaching handwriting: the consultative clinical reasoning process.	Australian Occupational Therapy Journal (AUST OCCUP THER J), 199-210. Sep2005; 52 (3): (12p)	〇				手書きの問題と診断された学習障害を持つ青年のニーズを満たす	パートナーシップ、他職種連携		問題解決、相談、コミュニケーション（OTとPTと家族）	パートナーシップ、他職種連携		両方のセラピストが両親とその息子をそのプロセスに含めることにより、彼らに力を与える機会を提供		◯		◯	◯
711		Improving home accessibility for a person with a disability after spinal cord injury	EUROPEAN JOURNAL OF PHYSICAL AND REHABILITATION MEDICINE		〇
712	〇	Improving quality of life through rehabilitation in palliative care: case report.	Palliative & Supportive Care (PALLIAT SUPPORT CARE), 359-369. 09/01/2010; 8 (3): (11p)	〇		〇		患者中心の目標の使用と、より高い生活の質を達成するため	患者、作業療法士、理学療法士の間の密接な協力 パートナーシップ、他職種連携		協力関係、目標設定（OTとPTとCL）	パートナーシップ、他職種連携		目標作成		◯	◯	◯	◯
713	〇	Improving the participation of youth with physical disabilities in community activities: An interrupted time series design.	Aust Occup Ther J. 2015			〇		一般的なコーチングの概念を組み込んだクライアント中心のアプローチ	参加者のPTと協力（他職種連携）		協力関係、情報の共有（OTとPTとCL） ＊先行要件 クライエント中心	他職種連携、パートナーシップ		環境のサポートと障壁を特定し、個々の目標を達成するための計画を立てた		◯	◯	◯	◯
714		In memoriam: Isobel Robinson -- 1915-2008.	Occupational Therapy Now (OCCUP THER NOW), 4-4. 2008 Nov-Dec; 10 (6): (1p)	〇
715		In the Classroom. Supporting Participation for Children With Sensory Processing Differences in an Early Childhood Center.	OT Practice (OT PRACT), 23-25. 7/9/2018; 23 (12): (3p)	〇
716		In the clinic. A bracing experience.	OT Practice (OT PRACT), 9-12. 2007 May 14; 12 (8): (4p)	〇
717		In the clinic. Assistive technology: promoting OT's role among educators.	OT Practice (OT PRACT), 9-10. 2007 Jun 11; 12 (10): (2p)	〇
718		In the clinic. Helping OTAs exercise their intervention skills.	OT Practice (OT PRACT), 17-18. 2010 Sep 27; 15 (17): (2p)	〇
719		In the clinic. Tri-leadership: learning as a group within a group.	OT Practice (OT PRACT), 17-19. 2010 Nov 8; 15 (20): (3p)	〇
720		In the Community. Breastfeeding and Postnatal Support: A Community Partnership.	OT Practice (OT PRACT), 24-25. Jun2019; 24 (6): (2p)	〇
721		In the Community. Lessons Learned From Participating in a Community Low Vision Consortium.	OT Practice (OT PRACT), 27-28. Sep2019; 24 (9): (2p)	〇
722		In the Community. The Lions Club and Occupational Therapy: Working Together to Address Low Vision.	OT Practice (OT PRACT), 26-28. 7/9/2018; 23 (12): (3p)	〇
723		Inclusive early care and education: an opportunity for occupational therapy.	OT Practice (OT PRACT), 14-17. 2009 Sep 28; 14 (17): (4p)	〇
724	〇	Increasing Access to Vision Rehabilitation Services for Seniors Through Collaboration with Occupational Therapists.	Journal of Visual Impairment & Blindness (J VIS IMPAIRMENT BLINDNESS), 301-306. May/Jun2018; 112 (3): (6p)	〇				視覚リハビリテーションサービス	サービスとの連携		協力関係（OTとビィジョントレーニング）	他職種連携		視覚リハビリテーション専門家へのより大きな需要が生じた 高齢者向けのサービスの質が向上		◯		◯	◯
725		Increasing Accessibility Through Interprofessional Education.	OT Practice (OT PRACT), 30-32. 2/6/2017 Supplement SIS Quarterly Practice Connections; (3p)	〇
726	〇	Increasing Awareness of the Roles, Knowledge, and Skills of Respiratory Therapists Through an Interprofessional Education Experience.	Respir Care. 2018		〇	〇		複数の診断や慢性疾患を持つ患者の複雑なニーズに対処 IPE	共同チーム（チームワーク、他職種連携） お互いの役割と責任について知識を相互に学びあう		協力関係、共同の役割と責任、共同作業、責任、チームワーク、コミュニケーション（他職種連携） ＊患者中心の医療	他職種連携、相互理解				◯	◯	◯	◯
727	〇	Increasing medical students’ understanding of the role of occupational therapists.	Journal of Interprofessional Care (J INTERPROF CARE), 522-524. Sep2015; 29 (5): (3p)	〇		〇		IPE	役割と責任を理解（他職種連携）		協力関係、役割と責任の理解（他職種連携）	他職種連携、相互理解、お互いの役割を理解する				◯		◯	◯		◯
728	〇	Increasing the occupational therapy mental health workforce through innovative practice education: A pilot project.	Australian Occupational Therapy Journal (AUST OCCUP THER J), 409-417. Dec2009; 56 (6): (9p)	〇		〇		実習配置モデル	共同監督（スーパーバイザー？）他職種連携		協力関係、共同学生指導、互いに助け合う、共同作業、コミュニケーション（OTと他の専門職、学生間） 協力関係（大学と臨床）	連携？？バイザー同士が連携		OTをする自信がつく		◯	◯	◯	◯
729	〇	Influence of healthy candidate bias in assessing clinical effectiveness for implantable cardioverter-defibrillators: cohort study of older patients with heart failure	BMJ-BRITISH MEDICAL JOURNAL		〇			なし							コラボレーションの単語なし
730	〇	Influences of the social environment on engagement in occupations: the experience of persons with rheumatoid arthritis.	Scandinavian Journal of Occupational Therapy (SCAND J OCCUP THER), 63-72. Mar2007; 14 (1): (10p)	〇				関節リウマチ（RA）のある人が職業への関与に対する社会環境の影響	他者とクライエントのコラボレーション（パートナーシップ？）		協力関係、作業の理解（クライエントとOT）	パートナーシップ、（ピアサポート？）		クライアントの職業（作業）への関与を高める		◯		◯	◯
731	〇	Information Literacy Skills of Occupational Therapy Graduates: Promoting Evidence-Based Practice in the MOT Curriculum.	Medical Reference Services Quarterly (MED REF SERV Q), 363-380. Oct-Dec2010; 29 (4): (18p)	〇		〇		研究文献へのアクセスと分析	教員と医学図書館司書の協力		協力関係（OT学科と図書館）	他職種連携		学生に情報検索と研究評価スキルを教える 研究文献の日常的な使用に熟練した開業医の育成に役立つ		◯		◯	◯
732	〇	Informing fieldwork design: Key elements to quality in fieldwork education for undergraduate occupational therapy students	AUSTRALIAN OCCUPATIONAL THERAPY JOURNAL		〇			効果的なフィールドワーク	学生、大学、フィールドワーク施設間協力		協力関係、責任の共有（大学と実習指導者）	他領域？他機関連携？パートナーシップ？		実践、教育、および将来の研究に良い影響を与える		◯	◯	◯	◯
733	〇	In-home virtual reality videogame telerehabilitation in adolescents with hemiplegic cerebral palsy.	Arch Phys Med Rehabil. 2010			〇		バーチャルリアリティビデオゲームのリハビリ	工学学校と小児科病院との協力		協力関係（エンジニア養成校と子ども病院）	他機関連携？		安全なインターネット接続を介してネットワークが機能した		◯		◯	◯
734	〇	Initial experiences of interprofessional problem-based learning: a comparison of male and female students' views.	Journal of Interprofessional Care (J INTERPROF CARE), 35-44. Feb2003; 17 (1): (10p)	〇		〇		学生のPBL	共同PBLプロセス、共同作業（他職種連携）		協力関係、ともに働く、責任の共有、友情（他職種連携、研究とカリキュラム、学生間）	他職種連携、尊重、お互いの役割を知る		対人スキル、チームワーク、お互いの役割の尊重の促進を奨励するもの 知的スキルの向上		◯	◯	◯	◯	◯
735	〇	Innovation in Global Collaborations: From Student Placement to Mutually Beneficial Exchanges.	Occupational Therapy International (OCCUP THER INT), 94-101. Jun2013; 20 (2): (8p)	〇	〇	〇		作業療法の教育と研究	国際協力、学生と教員（共同制作）		協力関係、相互学習、パートナーシップ（ペルーとアメリカの大学）	共同制作、情報の共有		学生のフィールド配置を拡大する機会を提供、作業療法スキルを適用するための文化学習経験を提供、OT学生に創造的なスキルを開発する方法を教える		◯	◯	◯	◯
736		Innovations in home care rehabilitation services: advancing best practices in care management and professional development.	Home Healthcare Nurse (HOME HEALTHC NURSE), 177-183. 2009 Mar; 27 (3): (7p)	〇
737		Innovative occupational therapy practices improve access to services for children and families.	Occupational Therapy Now (OCCUP THER NOW), 27-28. Sep/Oct2015; 17 (5): (2p)	〇
738	〇	Innovative practice in accessible and inclusive tourism.	WFOT Bulletin (WFOT BULL), 43-46. Nov2012; 66 (1): (4p)	〇				クライエント中心の作業療法アプローチ	国際協力、障害者と家族との協力（パートナーシップ）、団体との協力		協力関係、共同作業、パートナーシップ（OTと家族やクライエント、国際的な作業療法士間）	パートナーシップ、共同制作		より広範な作業療法コミュニティへ影響する？		◯		◯	◯
739	〇	Instituting Parent Education Practices in the Neonatal Intensive Care Unit: An Administrative Case Report of Practice Evaluation and Statewide Action.	Physical Therapy (PHYS THER), 967-975. Jul2012; 92 (7): (9p)	〇				請求可能な時間を最大化する方法を問題解決に取り組む 発達に関連するNICUの方針と実践	管理者とセラピスト（他職種連携）、幼児と幼児のつながりの啓発プログラムと協力		ひらけたコミュニケーション、尊敬、協力関係（親と医療職、セラピストとナース、病院とコミュニティプログラム）	他職種連携		新しいプログラムの継続的なサポートを確立、州全体のNICU内の親に普及するパンフレットの開発		◯		◯	◯	◯
740	〇	Instructional insight into interprofessional education (IPE).	Occup Ther Health Care. 2013			〇		IPE	他職種連携		協力関係、チームワーク、独自の専門性、役割と責任（他職種学生間、他職種連携）	他職種連携		専門家間の学習に対する学生の意識と参加を高める		◯		◯	◯		◯
741	〇	Integrated musculoskeletal rehabilitation care at a comprehensive combat and complex casualty care program.	J Manipulative Physiol Ther. 2009			〇		リハビリ計画作成 研究	リハビリチームメンバーと協力（他職種連携） 研究所と研究司令部の共同研究		協力関係、相互作用、目標設定（リハビリテーションメンバー間）協力関係（研究所間）	他職種連携、共同制作？		臨床研究を実施する可能性を調査するために検討されている		◯	◯	◯	◯
742		Integrated Rehabilitation Post-Stroke: Combined Music Therapy and Occupational Therapy Group for Physical, Emotional, and Social Well-being...American Congress of Rehabilitation Medicine Annual Conference, 3-8 November 2019, Chicago, Illinois.	Archives of Physical Medicine & Rehabilitation (ARCH PHYS MED REHABIL), e91-e92. Oct2019; 100 (10): (2p)	〇
743		Integrating Evidence Into Practice Using the Evidence Exchange.	OT Practice (OT PRACT), 17-18. 5/23/2016; 21 (9): (2p)	〇
744	〇	Integrating evidence-based practice and information literacy skills in teaching physical and occupational therapy students.	Health Information & Libraries Journal (HEALTH INF LIBR J), 264-272. Dec2011; 28 (4): (9p)	〇		〇		理学療法と作業療法教育における情報リテラシーに関する研究	教員と司書（他職種連携）		協力関係（PTとOT、学科と図書館）	他職種連携		コースコンテンツと課題のより包括的で的を絞った設計が可能		◯		◯	◯
745	〇	Integrating health literacy into occupational therapy: findings from a scoping review.	Scand J Occup Ther. 2012			〇		健康リテラシー問題への介入	「共同」とは、他の主体と協力して、人口の健康リテラシーレベルを向上させることを目指す介入 様々な分野の緊密な協力を含む公衆衛生の取り組み		協力関係、相互作用（OTとCL、他職種連携）	他職種連携		クライアントと一般の人々の健康リテラシーを高めるために介入し、協力して、医療専門家の間での健康リテラシーの重要性に関する意識を高める		◯		◯	◯
746	〇	Integrating the Centennial Vision into an evidence-based fieldwork-learning experience.	Occupational Therapy in Health Care (OCCUP THER HEALTH CARE), 68-73. Jan2010; 24 (1): (6p)	〇				EBPの原則と、EBPをフィールド教育プログラムで使用する	協調学習は、学習者のグループが新しい知識を構築するために協力または協力して行う		協力関係、ともに働く、共同学習（学生とバイザー、学生間）	パートナーシップ、共同学習、協力する		フィールドワーク教育者と学生の両方のためのフィールドワーク学習体験の開発における効果的なメカニズムとして実装		◯		◯	◯
747	〇	Integration of Doctors of Chiropractic Into Private Sector Health Care Facilities in the United States: A Descriptive Survey.	Journal of Manipulative & Physiological Therapeutics (J MANIPULATIVE PHYSIOL THER), 149-155. Feb2018; 41 (2): (7p)	〇	〇			民間の医療現場でのカイロプラクティック医師	カイロプラクティックの医師と医療提供者間のコラボレーション（他職種連携）		協力関係、専門職の相互作用（カイロとOTや他職種）	他職種連携		患者ケアの管理、専門医間の診療環境で働く		◯		◯	◯
748	〇	Integration of International Service Learning in Developing Countries within Occupational Therapy Education: Process and Implications.	Occupational Therapy in Health Care (OCCUP THER HEALTH CARE), 61-71. Jan2017; 31 (1): (11p)	〇		〇		国際作業療法実践	国際的パートナーシップ		協力関係、パートナーシップ（アメリカOTと他国のOT）	パートナーシップ		国際的なサービス学習を促進する機会を提供		◯		◯	◯
749	〇	Integration of Outpatient Rehabilitation Services Into the Cancer Survivor Continuum of Care: A Systematic Approach.	Rehabilitation Oncology (REHABIL ONCOL), 48-48. 2013; 31 (1): (1p)	〇				特定の転帰測定を伴う標準化された外来理学療法評価が作成され、すべての新しい患者に利用	外来クリニックのチームメンバーは、がんセンターの臨床および行政の指導者と協力			パートナーシップ		医療への参入から治療の完了までの患者の流れを概説して、リハビリテーションのニーズのスクリーニングが最も適切である時期を判断する
750	〇	Integration tutorials and seminars: examining the integration of academic and fieldwork learning by student occupational therapists.	Can J Occup Ther. 2000			〇		作業療法における学部教育プログラムの学者およびフィールドワークの教育者が実施	共同研究		協力関係（研究者と臨床）	共同制作		インテグレーションチュートリアルとセミナーをカリキュラムに導入した後、学生の作業療法士が学問的および理論的知識をフィールドワーク教育サイトに統合して適用する能力の認識を調査		◯		◯	◯
751	〇	Inter-Agency Cooperation: Health and Social Services -- An Occupational Therapy Perspective.	British Journal of Occupational Therapy (BR J OCCUP THER), 151-153. 5/1/1986; 49 (5): (3p)	〇											単語が文献のみ
752	〇	Interdisciplinary collaboration in the use of a music-with-movement intervention to promote the wellbeing of people with dementia and their families: Development of an evidence-based intervention protocol	NURSING & HEALTH SCIENCES		〇			不安、睡眠障害を軽減し、認知症の人の健康を改善するための動きのある音楽の効果を調べる研究	共同制作、学際的コラボレーション		協力関係、コミュニケーション、尊重（他職種間）	共同制作、他職種連携？		専門家の満足度、役割の明確さ、スタッフや患者との積極的なコミュニケーション、さらにはチーム内の専門家間の相互尊重が高まる		◯		◯	◯
753		Interdisciplinary CollaborATion With Assistive Technology in Schools.	Technology Special Interest Section Quarterly (TECHNOL SPEC INTEREST SECT Q), 1-4. Jun2014; 24 (2): (4p)	〇
754	〇	Interdisciplinary Collaborative Goal Planning in a Post-Acute Neurological Setting: a Qualitative Study.	British Journal of Occupational Therapy (BR J OCCUP THER), 248-255. Jun2004; 67 (6): (8p)	〇				目標計画	パートナーシップ		協力関係、目標設定、共同治療（他職種連携、クライエントとOTと専門職） ＊先行要件 患者中心の医療	パートナーシップ		患者の動機への影響、親族の関与の機会の増加、目標の明確化、治療の焦点の提供		◯		◯	◯
755		Interdisciplinary group learning in a kinesiology course: a novel approach.	J Allied Health. 2013			〇
756		Interdisciplinary health promotion education for low income older adults.	Journal of Physical Therapy Education (American Physical Therapy Association, Education Section) (J PHYS THER EDUC), 37-41. 2001 Summer; 15 (2): (5p)	〇
757		Interdisciplinary leadership: the future is now.	OT Practice (OT PRACT), 20-25. 1997 Mar; 2 (3): (5p)	〇
758		Interdisciplinary perspectives, service learning, and advocacy: a nontraditional approach to geriatric rehabilitation.	Topics in Geriatric Rehabilitation (TOP GERIATR REHABIL), 53-70. Sep2001; 17 (1): (18p)	〇
759		Interdisciplinary professional clinical practice for health sciences students as part of the regular work placement - a case study from an acute geriatric-stroke and rehabilitation department.	Nordic Magazine for Health Research / Nordisk Tidsskrift for Helseforskning (NORDIC MAG HEALTH RES), 83-95. 2014; 10 (1): (13p)	〇
760		Interdisciplinary team teaching of database management.	Occupational Therapy in Health Care (OCCUP THER HEALTH CARE), 45-57. 1998; (13p)	〇
761	〇	Interdisciplinary Teamwork for the Treatment of People with Parkinson's Disease and Their Families	CURRENT NEUROLOGY AND NEUROSCIENCE REPORTS		〇			チーム目標の推進を設計	他職種連携		協力関係（他職種連携）	他職種連携		PD患者とその家族の生活の質を維持および向上		◯		◯	◯
762		Interdisciplinary therapy assessments for the older adult.	Perspectives on Gerontology (PERSPECT GERONTOL), 11-16. 2012 Jan; 17 (1): (6p)	〇
763		Interfacing with community mental health services: opportunities for occupational therapy and level II fieldwork education.	Occupational Therapy in Health Care (OCCUP THER HEALTH CARE), 91-104. 2007; 21 (1/2): (14p)	〇
764	〇	Intergenerational service learning with elders: multidisciplinary activities and outcomes.	Gerontology & Geriatrics Education (GERONTOL GERIATR EDUC), 55-74. Jan-Mar2010; 31 (1): (20p)	〇				研究や教育/トレーニングプログラム	研究所とコミュニティ、組織の協力		協力関係、会話（組織とコミュニティ）	共同制作？多領域連携		重要な組織の連絡先と、スタッフや居住者との親密さが提供され、多数のサービス学習活動の計画と実施に非常に役立った		◯		◯	◯
765	〇	International collaborations in learning and teaching: perspectives from a visiting professorship.	Health Information & Libraries Journal (HEALTH INF LIBR J), 249-254. Sep2016; 33 (3): (6p)	〇				パシフィック大学とヨークセントジョンの間の学部交換プログラム	大学間協力、他職種連携		協力関係（大学と図書館、OTチーム間、他職種連携）	他職種連携、大学間の協力		大学間で知識と実践の豊富な交換を提供する貴重な機会を提供した		◯		◯	◯
766		International conference on evidence-based practice: A collaborative effort of the American Occupational Therapy Association, the American Occupational Therapy Foundation, and the Agency for Healthcare Research and Quality.	Am J Occup Ther. 2005			〇
767		International connections. International collaboration: the Canada-Russia Health and Social Development Project.	Occupational Therapy Now (OCCUP THER NOW), 4-5. 2000 May-Jun; 2 (3): (2p)	〇
768		International connections. Students perspectives: learning about occupational therapy: an extension of the Canada-Russia Health and Social Development Project.	Occupational Therapy Now (OCCUP THER NOW), 6-8. 2000 May-Jun; 2 (3): (3p)	〇
769		International Educational Interactions and Students' Critical Consciousness: A Pilot Study.	American Journal of Occupational Therapy (AM J OCCUP THER), 1-10. Sep/Oct2017; 71 (5): (10p)	〇
770	〇	International fieldwork placements and occupational therapy: lived experiences of the major stakeholders.	Aust Occup Ther J. 2011			〇		国際的な配置、臨床配置	学生、バイザー（監督者）、教員の協力、共同学習		協力関係、共同学習、相互学習、コミュニケーション（学生、教員、バイザー）	パートナーシップ		お互いに提供しあう知識を持っているため、相互学習体験に貢献した、専門能力開発		◯		◯	◯
771	〇	International Research Partnerships in Occupational Therapy: A Canadian-Zambian Case Study.	Occupational Therapy International (OCCUP THER INT), 75-84. Jun2013; 20 (2): (10p)	〇		〇		国際的な健康研究	研究パートナーシップ（研究者間？利害関係者間？）		パートナーシップ、相互作用、共同作業（研究者間、関係者間）	パートナーシップ		グローバルな健康問題に取り組み、作業療法の展望の範囲を拡大する		◯		◯	◯
772		Internationalization in an Occupational Therapy Curriculum: A Philippine-American Pilot Collaboration.	American Journal of Occupational Therapy (AM J OCCUP THER), 1-9. Nov/Dec2017; 71 (6): (9p)	〇		〇
773	〇	Interprofessional clinical education for occupational therapy and psychology students: a social skills training program for children with autism spectrum disorders.	J Interprof Care. 2012		〇	〇		実践的な学生主導の臨床経験	他職種連携、共同学習（専門職間学習）		協力関係、パートナーシップ、ともに働く、（教員と心理の大学院生）	他職種連携、共同学習		ASDの子供向けの週1回のソーシャルスキルトレーニングプログラムを計画して実施		◯		◯	◯
774	〇	Interprofessional clinical training improves self-efficacy of health care students.	Medical Teacher (MED TEACH), e1235-43. Jun2013; 35 (6): (1p)	〇	〇			患者の目標と行動の計画、リハビリテーションのため	他職種連携		協力関係、目標と行動の計画、共通の目標（他職種連携）	他職種連携		患者の安全性と満足度が向上し、医療専門家間の緊張と対立が軽減		◯		◯	◯
775		Interprofessional Collaboration in Schools: A Review of Current Evidence.	Early Intervention & School Special Interest Section Quarterly (EARLY INTERV SCH SPEC INTEREST SECT Q), 1-3. 2014 Jun; 21 (2): (3p)	〇
776	〇	Interprofessional Collaboration to Support Children with Diabetes.	Open Journal of Occupational Therapy (OJOT) 1-9. Summer2017; 5 (3): (11p)	〇				学校で糖尿病患者の健康増進と自己管理スキルの開発をサポートする	他職種連携		協力関係、役割の理解（他職種連携）	他職種連携		糖尿病の子どもたちのメンタルヘルスニーズに対処しようとする際に、強みに基づくアプローチを採用する		◯		◯	◯
777		Interprofessional Collaboration.	OT Practice (OT PRACT), 16-19. 6/4/2018; (4p)	〇
778		Interprofessional Collaborations in Maternal Health.	OT Practice (OT PRACT), 10-12. Feb2018Supplement SIS Quarterly Practice Connections; 3 (1): (3p)	〇
779		Interprofessional Collaborative Practice in Care Coordination.	American Journal of Occupational Therapy (AM J OCCUP THER), 500-505. Sep/Oct2014; 68 (5): (6p)	〇		〇
780	〇	Interprofessional Collaborative Practice: Dementia Case Studies Engage Nurse Practitioner and Occupational Therapy Students.	J Nurs Educ. 2015			〇			他職種連携		協力関係（NsとOT学生）	他職種連携				◯		◯	◯
781		Interprofessional Core Competencies to Enhance Occupational Therapy Services in Early Childhood Settings.	OT Practice (OT PRACT), 12-16. Mar2019; 24 (3): (4p)	〇
782	〇	Interprofessional education accreditation standards in the USA: A comparative analysis	JOURNAL OF INTERPROFESSIONAL CARE		〇			共通のIPE標準を作成	専門家間の共同診療（他職種連携） 認定機関が協力		協力関係、コミュニケーション、役割と責任（他職種連携）	他職種連携		最高品質のケアを提供		◯		◯	◯		◯
783	〇	Interprofessional education for health science students' attitudes and readiness to work interprofessionally: a prospective cohort study.	Braz J Phys Ther. 2019		〇	〇		高齢者向けの転倒防止ガイドラインで高齢者と一緒に作業する	他職種連携		協力関係、相互作用、コミュニケーション（他職種連携）	他職種連携		高齢者に医療サービスを提供		◯		◯	◯
784	〇	Interprofessional education in a rural community: the perspectives of the clinical workplace providers.	Journal of Primary Health Care (J PRIM HEALTH CARE), 210-219. Sep2016; 8 (3): (10p)	〇				IPE	他職種連携		協力関係（他職種連携） ＊先行要件 患者中心	他職種連携		患者の転帰と患者中心のケア、患者の満足度、作業環境、スタッフの離職率を改善		◯		◯	◯
785		Interprofessional Education in an Assistive Technology Program for Children With Special Needs.	OT Practice (OT PRACT), 12-16. 8/7/2017; 22 (14): (5p)	〇
786	〇	Interprofessional Education in Occupational Therapy: The Idaho State University Model.	Open Journal of Occupational Therapy (OJOT) 1-10. Spring2016; 4 (2): (12p)	〇				日常の臨床診療 IPEの基準を満たすコースや教育活動を作成するプロセス	他職種連携（IPE） 相互の尊敬、信頼、およびコミュニケーションのスキルを発達させながら、自分自身や他の職業について理解を得る 健康と教育の分野全体でカリキュラムのコラボレーション		協力関係、相互の信頼と尊敬、コミュニケーション、自職種と他職種の役割を知る（他職種連携）	他職種連携		健康転帰を改善する		◯		◯	◯	◯
787	〇	Interprofessional education in practice: Evaluation of a work integrated aged care program.	Nurse Education in Practice (NURSE EDUC PRACT), 161-166. Mar2016; 17: (6p)	〇	〇			医療を効果的に提供 IPE	医療専門家が統合的かつ協調的なアプローチ（他職種連携）		協力関係、共同作業、他の専門職を知る、チームワーク、尊重（他職種連携）	他職種連携		専門家間チームに参加して、住民と協力し、健康的なライフサイクルを促進 専門職間スキルの知識を発達、他職種や自身を尊重する機会を提供		◯		◯	◯
788	〇	Interprofessional education increases knowledge, promotes team building, and changes practice in the care of Parkinson's disease.	Parkinsonism Relat Disord. 2016			〇		慢性疾患の増加により、ヘルスケアシステムは統合された長期ケアの複雑な健康課題に対処	他職種連携、共同制作		協力関係、共同作業、他の専門職を知る、コミュニケーション（他職種連携）	他職種連携		医療ニーズを満たす、プログラム開発		◯		◯	◯
789	〇	Interprofessional education on a training ward for older people: students' conceptions of nurses, occupational therapists and social workers.	Journal of Interprofessional Care (J INTERPROF CARE), 387-399. Aug2007; 21 (4): (13p)	〇		〇		患者中心のケア	ヘルスケアとソーシャルケアの専門家間協力 自分の職業と他の職業の知識と理解、相互の尊敬と信頼、コミュニケーション能力–これらはコラボレーションの前提条件		協力関係、共同作業、互いの役割と知識、尊重、信頼、コミュニケーション（他職種連携）	他職種連携、相手の職業の理解、相互信頼、尊重、コミュニケーション能力		患者さんのニーズを満たす、ケアの調整と質を確保		◯	◯	◯	◯	◯	◯
790		Interprofessional education: a pilot study of rehabilitation sciences students participating in interdisciplinary international service-learning.	J Allied Health. 2013			〇
791	〇	Interprofessional Education: Collaboration or Disciplinary Muddling?	Nursing Science Quarterly (NURS SCI Q), 124-125. Apr2018; 31 (2): (2p)	〇				ケアを提供できる1つの実践に入る準備（IPE)	他職種連携		協力関係（他職種連携）	他職種連携		人のニーズを満たすことに成功		◯		◯	◯
792		Interprofessional education: fostering collaborative practice.	OT Practice (OT PRACT), 19-20. 2011 Nov 28; 16 (21): (2p)	〇
793	〇	Interprofessional education: nursing and occupational therapy -- could old rivals integrate?	Nurse Education in Practice (NURSE EDUC PRACT), 10-20. Jan2005; 5 (1): (11p)	〇				メンタルヘルスケア	機関間協力（他職種連携）		協力関係、対話、パートナーシップ、責任の共有、チームワーク、共有学習（OTと精神NS)	他職種連携		クライエントグループの利益		◯		◯	◯
794	〇	Interprofessional education: The student perspective.	Journal of Interprofessional Care (J INTERPROF CARE), 246-253. Jun2006; 20 (3): (8p)	〇				患者ケア IPE	他職種連携 共同学習		協力関係、コミュニケーション、（他職種連携）	他職種連携 共同学習		患者の状態、およびその目標と治療計画を完全に理解する、患者のケア強化 同僚や専門家としてお互いに新しい尊敬を育み、ソーシャルワーカーが患者とヘルスケアチームの両方に提供する貴重であるが誤解されがちな役割を示す機会を提供		◯		◯	◯
795		Interprofessional Ethics in Rehabilitation: The Dreamcatcher Journey.	Journal of Allied Health (J ALLIED HEALTH), 246-250. Fall2010 Part 2 of 2; 39 (3): (5p)	〇
796		Interprofessional ethics in rehabilitation: the dreamcatcher journey.	J Allied Health. 2010			〇
797		Interprofessional Healthcare Students' Perceptions of a Simulation-Based Learning Experience.	Journal of Allied Health (J ALLIED HEALTH), 159-166. Fall2019; 48 (3): (8p)	〇
798		Interprofessional Research Opportunities for Doctoral Occupational Therapy and Physical Therapy Students.	OT Practice (OT PRACT), 11-13. 2018 Supplement; (3p)	〇
799	〇	Interprofessional service-learning: cutting teeth and learning to crawl.	Journal of Interprofessional Care (J INTERPROF CARE), 328-335. May/Jun2019; 33 (3): (8p)	〇				最適な患者ケアのためのその必要性の理解、および他の専門職のメンバーとの建設的な関係	他職種連携		協力関係、対話、チームワーク、お互いの役割を知る、コミュニケーション、（他職種連携） ＊先行要件 クライエント中心	他職種連携				◯		◯	◯	◯
800	〇	Interprofessional student meetings in municipal health service - Mutual learning towards a Community of Practice in patient care.	Journal of Interprofessional Care (J INTERPROF CARE), 93-101. Jan/Feb2019; 33 (1): (9p)	〇	〇			自治体保健サービスの2週間の臨床配置	他職種連携		協力関係、相互主体参加、相互関与、相互作用、共有の知識生産、共有の目標、共有の意思決定、会話、チームワーク、尊重（他職種連携、学生間）	他職種連携		患者ケアについて学ぶ機会を提供		◯	◯	◯	◯	◯
801	〇	Interprofessional Student Training: An Evaluation of Teaching Screening, Brief Intervention and Referral to Treatment (SBIRT).	Journal of Social Work Practice in the Addictions (J SOC WORK PRACT ADDICT), 26-46. 2019; 19 (1/2): (21p)	〇				IPE	他職種連携		協力関係、共同学習、他の専門職の役割と責任の理解、チームワーク、価値（他職種連携）	他職種連携		健康転帰を改善できる環境を意図的に作成する 統合ケアは本当に重要であり、全体的に見られるのでクライアントに利益をもたらすことができる あらゆる角度からの効果的な治療		◯	◯	◯	◯	◯
802	〇	Interprofessional undergraduate students talk about nurses and nursing: A qualitative study	NURSE EDUCATION TODAY		〇			医療専門家の行動を観察	IPE学生と協力		協力関係（他職種連携）	パートナーシップ？他職種連携		看護学生に看護の構成を振り返る時間と高度化するレベルで看護実践を明確にする機会を提供		◯		◯	◯
803	〇	Interprofessional vs. interdisciplinary services in school-based occupational therapy practice.	Occupational Therapy International (OCCUP THER INT), 244-247. Dec2004; 11 (4): (4p)	〇		〇		学校ベースの作業療法実践	他職種連携		協力関係、ともに働く（他職種連携）	他職種連携		作業療法士に利益をもたらす		◯		◯	◯
804	〇	Interrater reliability and discriminative validity of the structural elements of the Ayres Sensory Integration Fidelity Measure.	Am J Occup Ther. 2014			〇		目標設定	保護者や家族、専門家（パートナーシップ、他職種連携）		協力関係、ともに働く、目標設定、コミュニケーション（親とOT、他職種連携）	他職種連携、パートナーシップ		安全で適切に装備された治療スペースへの介入。		◯	◯	◯	◯
805		Inter-sectoral work practice in Zimbabwe: professional competencies required by occupational therapists to facilitate work participation of persons with disabilities	SCANDINAVIAN JOURNAL OF OCCUPATIONAL THERAPY		〇
806	〇	Intersectoriality in the field of child and adolescent mental health: proposal of occupational therapy in the school context.	Brazilian Journal of Occupational Therapy / Cadernos Brasileiros de Terapia Ocupacional 454-461. 2019; 27 (2): (8p)	〇				学校での作業療法士の実践	学校へのアクセスと包含を保証することを目的として、教育者、家族、コミュニティと共同したケア		協力関係、ともに働く（他職種連携、教員、家族）	パートナーシップ、他職種連携		主な要求と困難が追跡され、プロジェクトによって実行される可能性のある介入について議論		◯		◯	◯
807	〇	Intervention practice for preschool children in need of special support: a comparative analysis between South Africa and Sweden.	South African Journal of Occupational Therapy (S AFR J OCCUP THER), 22-24. 2007 Nov; 37 (3): (3p)	〇				早期介入、子どもと家族の個々のニーズに基づいて活動の設定を提供する	コミュニティサービスと幼稚園の協力、特別な支援を必要とする子供の周りの協力		協力関係、ともに働く（他職種連携、教員、家族、サポート組織など異なる組織間）	他職種連携、パートナーシップ				◯		◯	◯
808	〇	Interventions for motor apraxia following stroke.	Cochrane Database of Systematic Reviews (COCHRANE DATABASE SYST REV), N.PAG-N.PAG. 2008; (1p)	〇				なし
809	〇	Interventions for treating pain and disability in adults with complex regional pain syndrome.	Cochrane Database of Systematic Reviews (COCHRANE DATABASE SYST REV), N.PAG-N.PAG. 2013; (4): (1p)	〇				なし
810	〇	Interventions to improve return to work in depressed people.	Cochrane Database of Systematic Reviews (COCHRANE DATABASE SYST REV), N.PAG-N.PAG. 2014; (12): (1p)	〇				なし
811		Intra-articular steroids and splints/rest for children with juvenile idiopathic arthritis and adults with rheumatoid arthritis.	Cochrane Database of Systematic Reviews (COCHRANE DATABASE SYST REV), N.PAG-N.PAG. 2006; (1p)	〇
812		Intraprofessional fieldwork education: occupational therapy and occupational therapist assistant students learning together.	Can J Occup Ther. 2008			〇
813	〇	Introducing disability studies to occupational therapy students.	American Journal of Occupational Therapy (AM J OCCUP THER), 554-560. Sep/Oct2005; 59 (5): (7p)	〇		〇		作業療法大学院プログラムのコンテキスト内での障害研究の教育と学習に関する共同民族誌	学生と協力、共同制作（研究）		協力関係、共同研究、対話（研究者間、OTと他の専門家）	共同制作、パートナーシップ				◯		◯	◯
814		Introducing occupational therapy to Ward 36 - a new role for patients in NHS palliative care and slow stream rehab...RCOT (Royal College of Occupational Therapist) Annual Conference 2017	British Journal of Occupational Therapy (BR J OCCUP THER), 77-78. 2017 Supplement; 80: (2p)	〇
815	〇	Introducing the Leadership in Enabling Occupation (LEO) Model.	Canadian Journal of Occupational Therapy (CAN J OCCUP THER), 255-259. Oct2011; 78 (4): (5p)	〇				労働力計画	プレーヤーがパートナーシップを組んで作業し、同様のビジョンを共有する他の人と関わっている CL中心で個人、または人口、組織、コミュニティ、グループ、家族の代表との協力的パートナーシップの構築		ともに働く、協力関係、パートナーシップ（参加者間）	パートナーシップ、情報の共有、視点の共有		労働力計画の可能性を現実に		◯	◯	◯	◯
816		Introducing... the journal club toolkit.	OT Practice (OT PRACT), 9-20. 2011 Dec 19; 16 (22): (2p)	〇
817	〇	Introduction to the Evaluation in Ayres Sensory Integration(ﾂｮ) (EASI).	Am J Occup Ther. 2018			〇		なし
818		Investigating and Applying Universal Design: A Partnership Between a University and an Art Museum.	Studies in Health Technology & Informatics (STUD HEALTH TECHNOL INFORM), 187-195. Oct2018; 256: (9p)	〇
819	〇	Investigating the experiences in a school-based occupational therapy program to inform community-based paediatric occupational therapy practice.	Australian Occupational Therapy Journal (AUST OCCUP THER J), 148-158. Jun2014; 61 (3): (11p)	〇	〇	〇		教育にリスクのある子供たちにコミュニティベースの作業療法を提供する	教師との協力的なアプローチ（他職種連携） 共通の目標を共有し、相互に作用し、サポートし合う （共同作業の共通の特徴は、尊敬と信頼に基づいたスタイルを採用し、責任と説明責任を自発的に共有し、コミュニティの構築に取り組む2つの平等な当事者が関与すること）		協力関係、共通目標、相互作用、相互サポート、尊敬、信頼、責任の共有、説明責任の共有、コミュニケーション、情報の共有、お互いの役割の理解、平等性（教員とOT）	協力関係（他職種連携） 目標の共有、相互作用、相互サポート、共同作業、尊敬、信頼、責任の共有、自発性（OTと教員）		他職種連携、相互作用、目標の共有、尊重、信頼、責任の共有、平等性	新しいスキルの移転と一般化が確実に行われるようにする	◯	◯	◯	◯	◯
820		Investigating the provision of occupational therapy services: A case study.	Canadian Journal of Occupational Therapy (CAN J OCCUP THER), 412-422. Dec2019; 86 (5): (11p)	〇
821	〇	Involvement of adult rehabilitation patients in setting occupational therapy goals.	Am J Occup Ther. 1995			〇		治療目標設定	患者と協力		協力関係、共同の目標設定（OTとCL）	パートナーシップ		治療目標確立		◯	◯	◯	◯
822		Involvement of occupational therapy departments in research: a provincial survey.	Can J Occup Ther. 2001			〇
823	〇	Involving service users in delivering alcohol addiction therapy.	Nursing Standard (NURS STAND), 44-48. 6/18/2014; 28 (42): (5p)	〇				アルコール依存症で働いている看護スタッフが、マンチェスターメンタルヘルスの一部であるブライアンホアユニットでの自己管理および回復トレーニングイニシアチブの設定と管理にサービスユーザーを関与させる取り組みについての報告	・共同執筆 ・研究者と健康問題に挑戦している患者との共同作業		協力関係（関係者間、執筆者と患者）	共同制作（帰結に制作物） 共同作業		医療従事者が組織および関与する人々のために積極的な患者と公衆の関与の恩恵を認めることを奨励する		◯		◯	◯
824	〇	Involving service users in interprofessional education narrowing the gap between theory and practice.	Journal of Interprofessional Care (J INTERPROF CARE), 603-617. Dec2006; 20 (6): (15p)	〇				IPE、統合学習	共同作業（他職種連携）		協力関係、共同学習（他職種連携）	共同作業（他職種連携）		チームワークの基礎となる理論的概念をよりよく理解し、実際的な状況で理論を見つける		◯		◯	◯
825		Is It My Job? Alcohol Brief Interventions: Knowledge and Attitudes among Future Health-care Professionals in Scotland.	Alcohol & Alcoholism (ALCOHOL ALCOHOL), 441-450. Jul/Aug2011; 46 (4): (10p)	〇	〇
826		Is neglect neglected by the physiotherapists?	British Journal of Therapy & Rehabilitation (BR J THER REHABIL), 567-572. 1998 Nov; 5 (11): (6p)	〇
827		Issues in practice based learning in nursing in the United Kingdom and the Republic of Ireland: Results from a multi professional scoping exercise.	Nurse Educ Today. 2007			〇
828		Jenny's story: reinventing oneself through occupation and narrative configuration.	Am J Occup Ther. 1996			〇
829	〇	Just working in a team was a great experience...' -- Student perspectives on the learning experiences of an interprofessional education program.	Journal of Interprofessional Care (J INTERPROF CARE), 292-297. Jul2013; 27 (4): (6p)	〇				IPE	学生たちはプログラムに積極的に取り組み、情報と経験を共有し、チームとして協力		協力関係、チームワーク、情報と経験の共有（他職種連携 学生）	情報と経験の共有、チーム、積極的な参加		ヘルスケアとソーシャルケアの専門家間のコラボレーションを改善し、臨床転帰を最適化？		◯	◯	◯	◯
830	〇	Keeping Safe' -- a community cohesion project linking health with education.	Journal of Assistive Technologies (J ASSIST TECHNOL), 36-39. Jun2010; 4 (2): (4p)	〇				学習障害を持つ人々の個人の安全に関するDVDを作成プロジェクト	クロスエージェンシーのコラボレーション 健康と教育のグループが一緒に働く プロセスを通した学生間の協力		協力関係、ともに働く（他職種連携）	共同作業？他職種連携？？		経験が強化 演技スキルに自信を持ち、安全を保つ方法を学		◯		◯	◯
831	〇	Key principles for confronting the challenges of collaboration in educational settings.	Australian Occupational Therapy Journal (AUST OCCUP THER J), 144-147. Apr2013; 60 (2): (4p)	〇		〇		小児の作業療法 専門職間チーム 共通の目標設定	共通の目標に向かって作業するときに、自発的に共有意思決定に従事する少なくとも2人の同等の当事者間の直接的な対話のスタイル（定義） 人々がチームを開発するために使用するプロセス 共同診療、他職種連携 献身的なチームを結成する、共同の問題を特定して取り組む、自分の役割を効果的に伝える、先導する（原則）		コラボレーションの定義 「共通の目標に向かって作業するときに、意思決定の共有に自発的に関与する少なくとも2人の同等の当事者間の直接的な対話のスタイル」 コラボの定義 その２ 「同じ問題の解決に取り組み、共同事業の明確な感覚を持っている2人以上の人々（Anning et al。） コラボレーションとチームワークは違う 「チームはコラボレーションのアプリケーション」であり、コラボレーションは人々がチームを開発するために使用するプロセスであることを示唆しました。つまり、人々は必ずしもチームに所属していなくてもコラボレーションできますが、チームはコラボレーションなしでは存在しません 協力関係、ともに働く、自分の役割の確認、共通の問題、共通の目標、共通のビジョン、役割/責任/役割の明確化、相互依存関係、相互コミットメント、真のコミットメント（OTと教育関係）	共共通の目標に向かって作業するときに、自発的に共有意思決定に従事する少なくとも2人の同等の当事者間の直接的な対話のスタイル（小児のコラボレーションの定義） 人々がチームを開発するために使用するプロセス 共同診療、他職種連携 献身的なチームを結成する、共同の問題を特定して取り組む、自分の役割を効果的に伝える、先導する（コラボレーションの原則） パートナーシップ		家族とコミュニティに焦点を当て、まとまりのある全体的な方法でサービスを提供し、「異なる専門分野の専門知識の影響を最大化する」 作業療法士は健康教育チームの発展を可能にする上で重要な役割を果たす	コラボの定義あり	◯	◯	◯	◯
832	〇	Knowledge and attitudes of allied health professional students regarding the stroke rehabilitation team and the role of the Speech and Language Therapist.	International Journal of Language & Communication Disorders (INT J LANG COMMUN DISORD), 510-521. Jul/Aug2010; 45 (4): (12p)	〇		〇		専門的な医療行為において効果的なチームワークを維持し、さらに促進するため	他職種連携、学生間の共同学習 役割理解		協力関係、専門職の役割の共有、目標の共有、チームワーク、ともに働く（他職種連携 学生間）	学生間の共同学習、役割理解（他職種連携）		学生はチームワークの重要性について貴重な洞察を得て、それを彼らの専門職のキャリアに取り入れる		◯	◯	◯	◯
833		Knowledge Exchange: selecting research opportunities through estimation.	Stud Health Technol Inform. 2015			〇
834		Knowledge transfer: developing guidelines for occupational therapists working with people with lower limb amputations.	British Journal of Occupational Therapy (BR J OCCUP THER), 109-109. Mar2011; 74 (3): (1p)	〇
835	〇	Knowledge translation and occupational therapy: A survey of Canadian university programs.	Open Journal of Occupational Therapy (OJOT) 1-11. Fall2016; 4 (4): (13p)	〇				新しい知識の作成から実際のこの知識の適用	他職種連携（研究者と教員）、クライアント/ユーザーのコラボレーション、作業療法士間コラボレーション 共同制作		協力関係、パートナーシップ（OT間、OTとCL、他職種連携、研究者間）	共同制作（他職種連携）、パートナーシップ		専門家としての能力を向上させる		◯		◯	◯
836	〇	KT and OT: a context for knowledge translation for occupational therapy.	Occupational Therapy Now (OCCUP THER NOW), 24-26. Nov2011; 13 (6): (3p)	〇				ヘルスケアの改善という目標に集中できるようにする	知識開発者とユーザーの協力関係		協力関係、共通の目標設定、共通の意思決定、コミュニケーション、パートナーシップ（OTとCL）協力関係、チームワーク（学生間）、コミュニケーション、パートナーシップ（OT間、他職種） ＊先行要件 CL中心、家族中心	協力関係、パートナーシップ		関連性を高め、知識をタイムリーに実践に移す		◯	◯	◯	◯
837		L’ergothérapie et l’ingénierie: mieux travailler ensemble.	Canadian Journal of Occupational Therapy (CAN J OCCUP THER), 70-71. Apr2016; 83 (2): (2p)	〇
838		Leadership in School-Based Practice.	OT Practice (OT PRACT), 22-23. 12/16/2013; 18 (22): (2p)	〇
839	〇	Leadership: The key to person-centred care.	South African Journal of Occupational Therapy (S AFR J OCCUP THER), 34-40. Dec2014; 44 (3): (7p)	〇				クライエント中心のケア	介護者との協力、共同研究		協力関係（他職種連携、研究者と臨床家）	協力関係、ともに働く、共同制作（他職種連携）		より深い理解と共同努力が介護実践の進歩への道を開くプロセスの鍵		◯		◯	◯
840		LEAD-POISONING DUE TO HAI GE FEN - THE PORPHYRIN CONTENT OF INDIVIDUAL ERYTHROCYTES	JAMA-JOURNAL OF THE AMERICAN MEDICAL ASSOCIATION		〇
841		Learning client-centred practice short report: experience of OT students interacting with 'expert patients'.	Scandinavian Journal of Occupational Therapy (SCAND J OCCUP THER), 322-324. Jul2015; 22 (4): (3p)	〇	〇	〇
842		Learning experiences on role-emerging placements: An exploration from the students' perspective.	Australian Occupational Therapy Journal (AUST OCCUP THER J), 427-435. Dec2013; 60 (6): (9p)	〇	〇	〇
843	〇	Learning through participating on an interprofessional training ward.	Journal of Interprofessional Care (J INTERPROF CARE), 486-497. Sep2009; 23 (5): (12p)	〇		〇		チームワークスキルの開発を目的、IPE、 高齢者のケアにおける専門職間研修病棟での学生の学習	チームで協力、他のプログラムとの学生と協力、他職種連携、職業固有の知識を共有		協力関係、共同作業、お互いの専門性・自職種の専門性の理解、チームワーク、ともに過ごす（他職種連携 学生）	協力関係、職業固有の知識を共有（他職種連携）		学生同士の相互の理解、学習にとって重要		◯		◯	◯
844		Learning to Work Together: Strategies for Integrating Interprofessional Collaborative Practice Into MSOT Curriculum...AOTA/NBCOT National Student Conclave, Dearborn Michigan, November 18-19 2016	American Journal of Occupational Therapy (AM J OCCUP THER), 781-784. 2015 Supplement; 69: (4p)	〇
845	〇	Learning together for effective collaboration in school-based occupational therapy practice.	Canadian Journal of Occupational Therapy (CAN J OCCUP THER), 293-302. Dec2012; 79 (5): (10p)	〇	〇	〇		学校ベースの作業療法実践 障害のある学生のための教育プログラミングをサポートするための戦略の統合	パートナーシップ、他職種連携（利害関係者間の複数機関のサービスと専門職間の協力） 教育者と作業療法士の間の専門知識の共有（共同相談）		協力関係、共同学習、共通理解、共同相談、相互関係、役割と責任の理解、意思決定、コミュニケーション（OTを含めた関係者とCL間、他職種連携）	パートナーシップ（クライエント、他職種連携） 教育者と作業療法士の間の専門知識の共有（共同相談）		治療サービス提供、学校ベースの作業療法サービスへの理解		◯	◯	◯	◯
846		Learning Together in a Community of Practice to Address Pediatric Trauma.	OT Practice (OT PRACT), 21-25. Aug2019; 24 (8): (5p)	〇
847		Learning Together: Exploring Instructional Support Personnel's Perceptions of Occupational Therapists in School Mental Health--A Pilot Study.	American Journal of Occupational Therapy (AM J OCCUP THER), 1-1. Supplement 1 2016; 70: (1p)	〇
848		LEARNING WITH THE LEARNERS: INNOVATION IN ROLE EMERGING OCCUPATIONAL THERAPY PRACTICE EDUCATION.	Irish Journal of Occupational Therapy (IR J OCCUP THER), 37-40. Winter2010/2011; 38 (2): (4p)	〇
849		Learning...in the most unusual places.	Occupational Therapy Now (OCCUP THER NOW), 29-30. Jan/Feb2015; 17 (1): (2p)	〇
850		Leisure-Based Group Intervention for At-Risk, Urban Dwelling Children.	OT Practice (OT PRACT), 16-18. 2018 Supplement; (3p)	〇
851		Let's get together: Local collaboration in end-of-life care.	International Journal of Therapy & Rehabilitation (INT J THER REHABIL), 307-307. Jul2014; 21 (7): (1p)	〇
852		Let's Go Out to Eat!	OT Practice (OT PRACT), 10-13. 2/10/2014; 19 (2): (4p)	〇
853		Let's work together -- community development work and (primary) preventive occupational therapy with pediatric clientele in Germany.	Ergoscience (ERGOSCI), 3-12. mar2015; 10 (1): (10p)	〇
854		Letter to the editor...Martin E, Baggaley K, Buchpinder R, Johnston R, Tugwell P, Maxwell L. et al. Occupational therapists should be more involved in the Cochrane Collaboration: the example of the Australian Cochrane Musculoskeletal Review Group. Australian Occupational Therapy Journal 2008;22:207-11	Australian Occupational Therapy Journal (AUST OCCUP THER J), 77-77. Feb2009; 56 (1): (1p)	〇
855		Level II Fieldwork at Community-Based Mental Health Centers.	OT Practice (OT PRACT), 21-23. 4/4/2016; 21 (6): (3p)	〇
856	〇	Librarians and occupational therapy faculty: a collaboration for teaching evidence-based practice.	J Allied Health. 2012			〇		EBPの教育	司書と教員のコラボレーション（他職種連携）、共同学習		協力関係（学部と図書館）	共同学習、協力関係（他職種連携）		EBPを単一のコースまたはカリキュラム全体に統合し、文献の検索と評価に関する高度なスキルを指導し、個々の検索で学生を支援する		◯		◯	◯
857	〇	Life histories in occupational therapy clinical practice.	Am J Occup Ther. 1996			〇		ライフヒストリー（長期的な接触とコラボレーションを複雑に含む）	インビューアー、リスナー、オブザーバー、エディターとしての研究者のコラボレーション（患者とセラピスト）		協力関係、相互作業（OTとCL）	パートナーシップ？（研究者と患者？）		患者の生活を説明および解釈する		◯		◯	◯
858	〇	LifeSteps: An Evidence-based Health Promotion Program for Underserved Populations - A Community Service Learning Approach.	Open Journal of Occupational Therapy (OJOT) 1-13. Spring2015; 3 (2): (15p)	〇				クライエント中心のプログラム 革新的で実現可能で非伝統的な健康増進戦略を用いた研究の継続コミュニティ	学術機関やコミュニティプロバイダーと協力 地域医療提供者と学術機関の作業療法部署との継続的な協力 すべての利害関係者を含む学際的で共同的な研究アプローチ		協力関係（OT学科と地域サービス提供者）	協力関係、共同制作（他職種連携？？）		コミュニティや社会の健康増進に関する重要な課題に取り組む プログラムを長期にわたって維持する		◯		◯	◯
859		Listening to teachers: Views on delivery of a classroom based sensory intervention for students with autism.	Australian Occupational Therapy Journal (AUST OCCUP THER J), 15-24. Feb2018; 65 (1): (10p)	〇		〇
860		Literacy beyond handwriting: Collaboration using technology for students with complex motor needs.	Communique (COMMUNIQUE), 7-8. Jan-Mar2018; (1): (2p)	〇
861	〇	Lithium versus antidepressants in the long-term treatment of unipolar affective disorder	COCHRANE DATABASE OF SYSTEMATIC REVIEWS		〇			なし
862		Live Standardized Patient Scenario Improves Attitudes Toward and Readiness for Interprofessional Education in Occupational Therapy and Physical Therapy Students.	Journal of Allied Health (J ALLIED HEALTH), 81-87. Summer2019; 48 (2): (7p)	〇
863		Living safely at home begins with a plan!	Occupational Therapy Now (OCCUP THER NOW), 20-21. Mar/Apr2018; 20 (2): (2p)	〇
864		Local Authority Occupational Therapy Services: Getting Under the Surface of Waiting Lists.	British Journal of Occupational Therapy (BR J OCCUP THER), 473-474. 11/1/1995; 58 (11): (2p)	〇
865		Local to global: Working together to meet the needs of vulnerable communities.	Journal of Interprofessional Care (J INTERPROF CARE), 667-669. Sep2017; 31 (5): (3p)	〇
866	〇	Loss, trauma, and human resilience.	PN (PN), 46-47. Feb2011; 65 (2): (2p)	〇				なし
867	〇	Making a measurable difference in advanced Huntington disease care.	Handb Clin Neurol. 2017			〇		ハンチントン病患者へのケア	ケアの共同モデル（要素：明確なコミュニケーション、継続的な教育およびサポートプログラム、薬理論理とリハビリテーション介入、常にHDを持つ人への敬意、個人の尊厳、自律性、および個人の好みの保護という文脈）		協力関係、明確なコミュニケーション、個人の尊厳と好みの保護、自律性（医療職とCL、他職種連携）	協力関係、明確なコミュニケーション、個人の尊厳と好みの保護、自律性（医療職とCL、他職種連携）				◯		◯	◯	◯
868		Making academic-community research partnerships work.	OT Practice (OT PRACT), 22-22. 2008 Nov 17; 13 (21): (1p)	〇
869		Making connections between school and home: Exploring therapists' perceptions of their relationships with families in partnering for change	BRITISH JOURNAL OF OCCUPATIONAL THERAPY		〇
870		Making fall prevention routine in primary care practice: perspectives of allied health professionals	BMC HEALTH SERVICES RESEARCH		〇
871		Making interprofessional education real: a university clinic model	AUSTRALIAN HEALTH REVIEW		〇
872		Making interprofessional education real: a university clinic model.	Australian Health Review (AUST HEALTH REV), 351-357. 2007 Aug; 31 (3): (7p)	〇
873	〇	Making partnerships work in community care.	Managing Community Care (MANAGING COMMUNITY CARE), 41-44. 1999 Jun; 7 (3): (4p)	〇				「住宅とコミュニティケア：戦略的フレームワークの確立」のフォローアップ（以前出版した論文）	運用レベルでのコラボレーション		協力関係、パートナーシップ（他職種連携）	協力関係、パートナーシップ（他職種連携）				◯		◯	◯
874		Management strategies of mothers of school-age children with autism: implications for practice.	Aust Occup Ther J. 2014			〇
875		Managing across multiple disciplines.	PT: Magazine of Physical Therapy (PT MAG PHYS THER), 36-42. Oct2005; 13 (10): (5p)	〇
876		Managing eating difficulties related to dementia: a case comparison.	Topics in Geriatric Rehabilitation (TOP GERIATR REHABIL), 63-69. 12/ 1/1996; (7p)	〇
877		Managing fatigue following spinal cord injury: a qualitative exploration.	Disabil Rehabil. 2009			〇
878		Manualization of occupational therapy interventions: illustrations from the pressure ulcer prevention research program.	Am J Occup Ther. 2011			〇
879		Marketing occupational therapy: everybody's business	BRITISH JOURNAL OF OCCUPATIONAL THERAPY		〇
880	〇	Mary's Case: An Illustration of Interprofessional Collaborative Practice for a Child With Severe Disabilities.	American Journal of Speech-Language Pathology (AM J SPEECH LANG PATHOL), 217-226. May2017; 26 (2): (10p)	〇	〇	〇		なし
881		Master's level occupational therapy students on placement: an exploration of perceptions and expectations.	British Journal of Occupational Therapy (BR J OCCUP THER), 181-188. Apr2014; 77 (4): (8p)	〇	〇
882		Maximizing occupational engagement through the successful management of responsive behaviours in an acute care setting.	Occupational Therapy Now (OCCUP THER NOW), 26-27. Jan/Feb2019; 21 (1): (2p)	〇
883		Meaningful engagement and person-centered residential dementia care: A critical interpretive synthesis.	Scandinavian Journal of Occupational Therapy (SCAND J OCCUP THER), 343-355. Jul2019; 26 (5): (13p)	〇		〇
884		Mechanisms of Co-constructing Play Between Preschool-Age Children and Novel Adults...AOTA Annual Conference & Expo, April 19 to April 22, 2018, Salt Lake City, Utah	American Journal of Occupational Therapy American Occupational Therapy Association (Bethesda, Maryland). 2018 Supplement 1; v.72.	〇
885		Medical and educational collaboration for therapy services: the Oregon experience.	Infants & Young Children: An Interdisciplinary Journal of Early Childhood Intervention (INFANTS YOUNG CHILD), 53-64. 1998 Oct; 11 (2): (12p)	〇
886		Meeting the educational needs of fieldwork supervisors: a collaborative workshop developed by New South Wales occupational therapy fieldwork coordinators.	Australian Occupational Therapy Journal (AUST OCCUP THER J), 1-10. Mar2001; 48 (1): (10p)	〇
887		Member forum. The new Unified IDEA Partnership Project.	OT Practice (OT PRACT), 23-23. 2004 Nov 29; 9 (21): (1p)	〇
888		Mental health partnership project activities in Missouri.	Mental Health Special Interest Section Quarterly (MENT HEALTH SPEC INTEREST SECT Q), 3-4. 2001 Mar; 24 (1): (2p)	〇
889	〇	Mentoring Program for Young Adults with Sickle Cell Disease.	Occup Ther Health Care. 2018			〇		家族の成果を高める	SCDクリニックと協力（他職種連携）		協力関係（臨床家とクリニック）	協力関係（他職種連携）		家族や危機的介入を超えたライフスキルと継続的なサポートに焦点を当てる		◯		◯	◯
890		Methods of Assessing Clients' Priorities: A Survey of Adult Physical Dysfunction Settings.	American Journal of Occupational Therapy (AM J OCCUP THER), 428-436. May1995; 49 (5): (9p)	〇		〇
891		Mini-Councils: A Solution to Fieldwork Supervision.	American Journal of Occupational Therapy (AM J OCCUP THER), 328-332. May1982; 36 (5): (5p)	〇
892		Mobile analysis and support companion for occupational therapy (MASCOT) - the development of an app promoting independence in cooking tasks in acquired brain injury...RCOT (Royal College of Occupational Therapist) Annual Conference 2017	British Journal of Occupational Therapy (BR J OCCUP THER), 125-125. 2017 Supplement; 80: (1/2p)	〇
893	〇	Mobile three-dimensional visualisation technologies for clinician-led fall prevention assessments.	Health Informatics Journal (HEALTH INFORM J), 788-810. Sep2019; 25 (3): (23p)	〇				3D-MAPアプリケーションを使用	他の臨床家やサービスユーザーとの共同作業		協力関係、共同作業、共同の意思決定（OTと他職種、臨床家とCL）	協力関係（他職種連携）、パートナーシップ（ユーザー）		ケースを別のOTに引き渡す、記録された測定値やサービスユーザーに関する評価メモなどの他の情報と統合するのに役立つ		◯		◯	◯
894		Models for effective school consulting.	OT Practice (OT PRACT), 32-35. 1997 Jan; 2 (1): (4p)	〇
895		Modernising Fieldwork, Part 2: Realising the New Agenda.	British Journal of Occupational Therapy (BR J OCCUP THER), 275-282. 6/1/2002; 65 (6): (8p)	〇
896	〇	Moral Tensions and Obligations of Occupational Therapy Practitioners Providing Home Care.	American Journal of Occupational Therapy (AM J OCCUP THER), 430-435. Jun1997; 51 (6): (6p)	〇				作業療法倫理規定、コア療法と作業療法の姿勢（在宅ケアの前提）：介入プロセス全体を通じて目標と優先順位を決定する	サービス受領者またはその代理人と協力 他職種連携（信頼、相互の尊重と共同の取り組み）		協力関係、信頼関係、相互尊重と共有（OTとサービス受給者、他職種連携）	協力関係、パートナーシップ（クライエント） 信頼、相互の尊重と共同の取り組み（他職種連携）				◯	◯	◯	◯	◯
897		Mother becoming: learning to read Mikala's signs.	Scandinavian Journal of Occupational Therapy (SCAND J OCCUP THER), 68-77. May2009; 16 (2): (10p)	〇	〇	〇
898		Mothers' perceptions of child care assistance: the impact of a child's disability.	Am J Occup Ther. 2000			〇
899	〇	Mouth stick design for the client with spinal cord injury.	Am J Occup Ther. 1989			〇		マウススティックを必要とするすべての人に質の高いケアを保証する	OTと歯科医の連携		協力関係（OTと歯医者)	協力関係（他職種連携）		マウススティックの設計、製造、およびトレーニング		◯		◯	◯
900		MOVE towards greater collaboration: integrating school education and therapy.	International Journal of Therapy & Rehabilitation (INT J THER REHABIL), 200-201. May2008; 15 (5): (2p)	〇
901	〇	Movement repetitions in physical and occupational therapy during spinal cord injury rehabilitation.	Spinal Cord. 2017			〇		なし
902		Movement skills proficiency and physical activity: a case for Engaging and Coaching for Health (EACH)-Child.	Aust Occup Ther J. 2009			〇
903		Moving Ahead: A New Centre of Research Excellence in Brain Recovery, Focusing on Psychosocial Reintegration Following Traumatic Brain Injury	BRAIN IMPAIRMENT		〇
904		Moving evidence into work practice: a collaborative approach to promoting and sustaining knowledge exchange.	Occupational Therapy Now (OCCUP THER NOW), 8-10. 2008 Sep-Oct; 10 (5): (3p)	〇
905	〇	Multidisciplinary and interdisciplinary management of chronic pain.	Phys Med Rehabil Clin N Am. 2006			〇		早期管理（集中治療室）	他職種連携、患者と医師とケースマネジャーのオープンな関係、相互尊重、心理社会的、家族的および職業上の問題を理解		協力関係、相互尊重（他職種連携）	患者と医師とケースマネジャーのオープンな関係、相互尊重、心理社会的、家族的および職業上の問題を理解（他職種連携）		疼痛の管理と並行して実践、転帰の改善、痛みと苦しみの軽減、生活の質の向上		◯		◯	◯	◯
906	〇	Multidisciplinary bio-psycho-social rehabilitation for chronic low back pain.	Cochrane Database Syst Rev. 2002			〇		なし
907	〇	Multidisciplinary perspective for cerebral palsy assessment after an International, Classification of Functioning, Disability and Health training	DEVELOPMENTAL NEUROREHABILITATION		〇			なし
908	〇	Multidisciplinary production of interactive environments to support occupational therapies.	J Biomed Inform. 2016			〇		身体障害者のリハビリテーション	他職種連携		協力関係（他職種連携)	協力関係（他職種連携）		患者のリハビリテーションの進化に応じてインタラクティブな環境の生産		◯		◯	◯
909	〇	Multidisciplinary rehabilitation following botulinum toxin and other focal intramuscular treatment for post-stroke spasticity.	Cochrane Database of Systematic Reviews (COCHRANE DATABASE SYST REV), N.PAG-N.PAG. 2013; (6): (1p)	〇			〇	なし
910	〇	Multidisciplinary Team Treatment Approaches to Chronic Daily Headaches.	Headache. 2017			〇		慢性的な毎日の頭痛の身体的、環境的、および心理的トリガーを変更することを目的	頭痛の実践における専門家の協力的で学際的なチームを編成		協力関係（他職種連携)	協力関係（他職種連携）		難治性患者の治療が促進		◯		◯	◯
911		Muriel Driver Memorial Lecture 2016. Partnership in research: A vehicle for reaching higher summits.	Canadian Journal of Occupational Therapy (CAN J OCCUP THER), 204-215. Oct2016; 83 (4): (12p)	〇
912		Muscular dystrophy summer camp: A case study of a non-traditional level I fieldwork using a collaborative supervision model.	Work (WORK), 337-404. 2013; 44 (3): (68p)	〇		〇	〇
913		Music therapy applied to complex blast injury in interdisciplinary care: a case report.	Disability & Rehabilitation (DISABIL REHABIL), 2333-2342. Sep2019; 41 (19): (10p)	〇	〇
914		Music Therapy/Upper Limb Therapy-Integrated (MULT-I) Stroke Rehabilitation: Exploring Interprofessional Collaborative Treatment.	Music Therapy/Upper Limb Therapy-Integrated (Mult-I) Stroke Rehabilitation: Exploring Interprofessional Collaborative Treatment 1-1. 12/31/2018; (1p)	〇
915		Myoclonus: Pathophysiology and Treatment Options	CURRENT TREATMENT OPTIONS IN NEUROLOGY		〇
916	〇	Narrowing the Gap: An Implementation Science Research Agenda for the Occupational Therapy Profession.	American Journal of Occupational Therapy (AM J OCCUP THER), 1-6. Sep/Oct2019; 73 (5): (6p)	〇				研究と診療のギャップを狭める	作業療法とIS学者との協力（共同制作）		協力関係（OTとIS学者）	共同制作、協力関係（他職種連携）		実際の現場でのEBPの採用を強化するために特に設計された質の高い研究を実施する		◯		◯	◯
917		National action plan to reduce the risk of fall-related injuries for older adults: an introduction and update.	OT Practice (OT PRACT), 26-26. 2005 Dec 19; 10 (22): (1p)	〇
918		NATIONAL OCCUPATIONAL THERAPY WEEK, NOVEMBER 1992: Partnerships for Progress: COVENTRY.	British Journal of Occupational Therapy (BR J OCCUP THER), 37-37. 1/1/1992; 55 (1): (1p)	〇
919		NATIONAL OCCUPATIONAL THERAPY WEEK, NOVEMBER 1992: Partnerships for Progress: SOUTH WEST THAMES.	British Journal of Occupational Therapy (BR J OCCUP THER), 37-37. 1/1/1992; 55 (1): (1p)	〇
920		National Professional Representation.	Australian Occupational Therapy Journal (AUST OCCUP THER J), 8-8. Aug2013 supplement; (1p)	〇
921	〇	Nature based solution for improving mental health and well-being in urban areas	ENVIRONMENTAL RESEARCH		〇			園芸療法の実施	林学部、精神衛生研究所、ベオグラードの植物園と共同で実施		協力関係（他職種連携)	相互作用ー OTじゃないかも		精神的健康を改善する方法を理解する	occupational art therapy？	◯		◯	◯
922		Navigating political minefields: Partnerships in organizational case study research.	Work (WORK), 5-12. 2012; 43 (1): (8p)	〇
923	〇	Negotiating 'Honesties' in the Research Process.	British Journal of Occupational Therapy (BR J OCCUP THER), 191-193. Apr2002; 65 (4): (3p)	〇				クライエント中心の実践の研究	共同作業、共同研究		協力関係（OTとCL、研究者と臨床家） ＊先行要件 CL中心	共同制作、共同作業（研究者同士）		私たちのサービスを使用またはサポートしている人々やより広い学術コミュニティによる調査にオープン		◯		◯	◯
924	〇	Neonatal Rhizomelic Chondrodysplasia Punctata Type 1: Weaving Evidence Into Clinical Practice.	Journal of Perinatal & Neonatal Nursing (J PERINAT NEONAT NURS), 350-357. Oct-Dec2017; 31 (4): (8p)	〇	〇			新生児および小児科での一次および二次合併症を治療するための学際的なアプローチ	学際的チームのすべてのメンバー間の意図的かつ頻繁な協力		協力関係（他職種連携)	協力関係（他職種連携）		新生児および家族単位の転帰を最適化するために必要		◯		◯	◯
925		Networking as an entrﾃｩe to paid community practice.	OT Practice (OT PRACT), 10-13. 2002 May 13 Suppl; 7 (9): (4p)	〇
926	〇	Neurodevelopmental treatment and stroke rehabilitation: a critique and extension for neuroscience nursing practice.	AXON/ L'AXONE (AXON), 13-20. Dec2004; 26 (2): (8p)	〇				脳卒中生存者と交渉して、最適なリハビリと治療を促進するため	ヘルスケアチームのすべてのメンバーが協力 信頼、コミュニケーション、情報の共有、技術の知識理解		協力関係、情報の共有、空気の共有、コミュニケーション、信頼（他職種連携)	協力関係、信頼、コミュニケーション、情報の共有、技術の知識理解（他職種連携）		神経発達治療などの脳卒中リハビリテーション療法を使用して、回復を促進し、新しい学習を促進するプログラムを確立		◯	◯	◯	◯	◯
927		Neuropsychological rehabilitation in the depression: a [sic] occupational therapy approach.	Cadernos de Terapia Ocupacional da UFSCar (CADERNOS TERAPIA OCUPACIONAL UFSCAR), 49-55. ene2010; (7p)	〇
928		New Doors: a community program development model.	Occupational Therapy in Health Care (OCCUP THER HEALTH CARE), 135-143. 2005; 19 (1/2): (9p)	〇
929		New learning resource at www.caot.ca: OT Education Finder.	Occupational Therapy Now (OCCUP THER NOW), 22-22. 2005 Nov-Dec; 7 (6): (1p)	〇
930		New Member Spotlight: Lien Vo, OTR.	OT Practice (OT PRACT), 8-8. May2019; 24 (5): (1/3p)	〇
931		New visions: collaboration between OTs and optometrists can make a difference in treating brain injury.	OT Practice (OT PRACT), 14-18. 2000 Jul 17-31; 5 (15): (5p)	〇
932		New ways of working: how mental health practitioners perceive their training and role.	J Psychiatr Ment Health Nurs. 2008			〇
933		News and Information.	Indian Journal of Occupational Therapy (Wolters Kluwer India Pvt Ltd) 103-104. Jul-Sep2018; 50 (3): (2p)	〇
934		News. APTa teams up with Bradley University for DPT, PR project.	PT: Magazine of Physical Therapy (PT MAG PHYS THER), 16-16. Feb2007; 15 (2): (1p)	〇
935		NICHE Section. NICHE Solutions--second in a series: Focus on Delirium/Dementia...Nurses Improving Care for Healthsystem Elders	Geriatric Nursing (GERIATR NURS), 86-87. Jan/Feb2013; 34 (1): (2p)	〇
936		Nonbeneficial care-a burden for clinicians and relatives	MEDIZINISCHE KLINIK-INTENSIVMEDIZIN UND NOTFALLMEDIZIN		〇
937		Non-beneficial therapy and emotional exhaustion in end-of-life care. Results of a survey among intensive care unit personnel	ANAESTHESIST		〇
938	〇	Non-pharmacological interventions for Lewy body dementia: a systematic review.	Psychol Med. 2018			〇		なし
939	〇	Norwegian municipal rehabilitation services in transition.	International Journal of Integrated Care (IJIC) (INT J INTEGR CARE), 1-2. 2018 Supplement2; 18: (2p)	〇				自宅ベースのリハビリテーションで働く参加者（セラピスト）は、サービスの開発に関与している事を経験	経営陣や他の協力者（研究の）？ 他職種連携？		協力関係（リハビリテーション関係者）	協力関係（リハビリテーション関係者）				◯		◯	◯
940		Nursing Experience of a Stroke Patient after Cardiac Catheterization.	Tzu Chi Nursing Journal (TZU CHI NURS J), 122-132. oct2019; 10 (5): (11p)	〇
941		O alcance da terapia ocupacional no desenvolvimento local.	Brazilian Journal of Occupational Therapy / Cadernos Brasileiros de Terapia Ocupacional 443-462. abr-jun2018; 26 (2): (20p)	〇
942		O.T. in Alert Chile: a contribution in disaster preparedness and response.	WFOT Bulletin (WFOT BULL), 61-62. May2011; 63 (1): (2p)	〇
943		OCCUPATIONAL DYSPHONIA MANAGEMENT IN DIFFERENT COUNTRIES OF THE EUROPEAN UNION AND THROUGHOUT THE WORLD	MEDYCYNA PRACY		〇
944	〇	Occupational justice within residential aged care settings – Time to focus on a collective approach.	British Journal of Occupational Therapy (BR J OCCUP THER), 578-581. Sep2019; 82 (9): (4p)	〇				高齢者の在宅ケア環境	日常の職業に協力して取り組む		協力関係（特定の人の日々の作業に関係する人たち）	協力関係（だれか？？）		高齢者は帰属意識、個人のアイデンティティ、および他者との相互依存関係を構築し、職業正義を促進する		◯		◯	◯
945		Occupational mental health promotion: a prevention agenda based on education and treatment.	American Journal of Health Promotion (AM J HEALTH PROMOT), 37-44. 1992 Sep-Oct; 7 (1): (8p)	〇
946		Occupational performance coaching: Client-centered and goal-directed practice; A commentary on collaborations with Sylvia Rodger.	Australian Occupational Therapy Journal (AUST OCCUP THER J), 31-32. Jul2017 Supplement S1; 64: (2p)	〇		〇
947		Occupational performance: a case for self-determination.	Australian Occupational Therapy Journal (AUST OCCUP THER J), 393-400. Dec2015; 62 (6): (8p)	〇	〇	〇
948		Occupational therapist perspectives on the potential of performance profiling in practice...39th annual conference and exhibition of the College of Occupational Therapists, Brighton and Sussex, England. June 30-July 2, 2015.	British Journal of Occupational Therapy (BR J OCCUP THER), 124-124. 2015 Supplement; 78: (1/2p)	〇
949	〇	Occupational therapist practice patterns in relation to clients with cognitive impairment following acquired brain injury.	Brain Inj. 2014			〇		作業療法実践パターン、目標設定とフィードバック	チームメンバーと協力、リハビリチーム外のクライアント、親戚、スタッフとのコラボレーション		協力関係、共同作業、共同目標設定、情報の共有、対話、フィードバック（医療職・クライエント・親族間）	協力関係、目標設定（他職種連携、家族間のコラボ）		親族に依存して介入成功		◯	◯	◯	◯
950		Occupational therapists and paramedics form a mutually beneficial alliance to reduce the pressure on hospitals: A practice analysis.	British Journal of Occupational Therapy (BR J OCCUP THER), 358-362. Jun2018; 81 (6): (5p)	〇
951	〇	Occupational therapists as change agents in multidisciplinary teams.	British Journal of Occupational Therapy (BR J OCCUP THER), 547-555. Sep2015; 78 (9): (9p)	〇	〇			トレーニング中に2人のセラピスト（P1とP2）が完了した毎日の日記とトレーニングの反省をフレームワーク分析	研究者と参加者のコラボレーション		協力関係、ともに働く、コミュニケーション（研究者と被験者)	共同制作（研究者と参加者？）		研究者の変更プロセスに対する理解をどのように深めるかを理解する 関係の構築		◯		◯	◯
952	〇	Occupational therapists as contributors to health promotion.	Scand J Occup Ther. 2014			〇		クライアント中心のフォーカス、作業療法の実践プロセス（アクションのマッピング、評価、配置、整理、および開始）	クライエントとのコラボレーション、公的機関との連携		協力関係、尊重、相互対話、主体参加、パートナーシップ（OTとCL） *先行要件CL中心	パートナーシップ（クライエント） 協力関係（公共機関） ＊先行要件 クライエント中心		作業療法士がより広範なレベルで健康増進により重要な貢献をする？		◯	◯	◯	◯	◯
953	〇	Occupational therapists' descriptions of their work with persons suffering from cognitive impairment following acquired brain injury.	Scand J Occup Ther. 2009			〇		目標設定と評価と結果についての議論	クライエントと協力、OTは、チーム、および病棟の介護スタッフ、ホームヘルプサービス、パーソナルアシスタント、親類などのクライアントに最も近いチームとのコラボレーション チームディスカッションに参加する		協力関係、目標設定、対話（OTとCL） ＊先行要件 CL中心 協力関係、対話（OTとCL以外の人＝他職種、親族）	パートナーシップ、協力関係、ディスカッション（クライエント、家族、他職種）		自分自身を治療的に使用し、各セッションを評価する継続的なフィードバックディスカッションを行うことは、自己認識、モチベーション、および良好な治療関係を促進するためにクライアントの長所と短所の両方を視覚化するツールとなる		◯		◯	◯
954	〇	Occupational therapists' evaluation of haptic motor rehabilitation.	Conf Proc IEEE Eng Med Biol Soc. 2007			〇		なし
955	〇	Occupational therapists' experiences in integrating a new intervention in collaboration with a researcher.	Scandinavian Journal of Occupational Therapy (SCAND J OCCUP THER), 253-263. Jul2013; 20 (4): (11p)	〇	〇	〇		RCTパイロット研究、臨床の文脈で研究を統合する	研究者と協力、共同作業 （前提条件？：研究者と実践者の間で責任と権力のバランスを共有するための対話）		協力関係、お互いの観点の理解（研究者と臨床家）	共同作業、共同制作（研究者間）		新しい介入プログラムを統合する作業療法士の期待と経験を説明 実務家と研究のギャップを埋める、お互いの見方を理解できる、理解と変化を促進		◯		◯	◯
956		Occupational therapists experiences of implementing a new complex intervention in collaboration with researchers: a qualitative longitudinal study.	Scandinavian Journal of Occupational Therapy (SCAND J OCCUP THER), 116-125. Mar2017; 24 (2): (10p)	〇		〇
957		Occupational therapists' perceptions of implementing a client-centered intervention in close collaboration with researchers: A mixed methods study	SCANDINAVIAN JOURNAL OF OCCUPATIONAL THERAPY		〇
958		Occupational therapists should be more involved in the Cochrane Collaboration.	Aust Occup Ther J. 2009			〇
959		Occupational therapists should be more involved in the Cochrane Collaboration: the example of the Australian Cochrane Musculoskeletal Review Group.	Australian Occupational Therapy Journal (AUST OCCUP THER J), 207-211. Sep2008; 55 (3): (5p)	〇	〇	〇
960	〇	Occupational therapists' views on using a virtual reality interior design application within the pre-discharge home visit process.	Journal of Medical Internet Research (J MED INTERNET RES), e283-e283. Dec2014; 16 (12): (1p)	〇		〇		退院前の家庭訪問で家庭環境への適切な適応を提案する際にアプリを使用する クライエント中心の実践	患者とOTの協力 住宅所有者とデザイナー間のコラボレーション		協力関係、共同の意思決定、相談、主体的関与、コミュニケーション（OTとCL） 協力関係（家主とデザイナー間）	パートナーシップ、協力関係（クライエント、他職種連携）		患者がケアについての意思決定においてより平等なパートナーになる 患者が自分の健康問題を認識している程度が改善され、結果として患者の関与、遵守、および満足度のレベルが改善される		◯	◯	◯	◯
961		Occupational therapists views: involving service users in service improvement initiatives...College of Occupational Therapists Conference, June 28-30, 2016	British Journal of Occupational Therapy (BR J OCCUP THER), 96-97. 2016 Supplement; 79: (2p)	〇
962		Occupational therapy -- what's it worth to society?	WFOT Bulletin (WFOT BULL), 23-25. 2001 Nov; 44 (1): (3p)	〇
963		Occupational therapy and area agencies on aging -- a partnership.	Home & Community Health Special Interest Section Quarterly (HOME COMMUNITY HEALTH SPEC INTEREST SECT Q), 1-3. 2002 Sep; 9 (3): (3p)	〇
964		Occupational Therapy and Bariatric Surgery.	OT Practice (OT PRACT), 11-15. 1/19/2015; 20 (1): (5p)	〇
965	〇	Occupational Therapy and Clinical Research in Mental Health Rehabilitation.	British Journal of Occupational Therapy (BR J OCCUP THER), 172-176. 4/1/2005; 68 (4): (5p)	〇				メンタルヘルス研究、共同研究の開発 消費者のニーズと証拠に基づいて新しい形式のサービスを提供し、リハビリプログラムのコンポーネントを評価するための研究プロジェクトを設計する	リハビリテーションサービスは、大学との共同パートナーシップを形成、共同研究		協力関係、パートナーシップ、共同研究、コミュニケーション（大学とリハサービス）	共同制作、パートナーシップ（大学と他のサービス）		実務家が研究プロジェクトを成功させる能力、サービス提供の改善、プレゼンテーションと出版物の両方による結果の普及		◯		◯	◯
966	〇	Occupational therapy and engineering.	Canadian Journal of Occupational Therapy (CAN J OCCUP THER), 68-69. Apr2016; 83 (2): (2p)	〇				障害者の機能をサポートするテクノロジーの提供、製品開発	他職種連携（エンジニアとOT) チームメンバー間で共通の理解を深める、専門用語の意味共有		協力関係、知識と責任の共有、共同作業（OTとエンジニア）	協力関係（他職種連携） 共通理解、専門用語の意味共有		クライアントが最大限の能力を発揮できるようにし、専門知識を最も必要とする人々に真にサービスを提供できるようにするためのパートナーシップ		◯	◯	◯	◯
967		Occupational therapy and inter- and intraprofessional education and collaboration.	Occupational Therapy Now (OCCUP THER NOW), 11-12. Jul/Aug2014; 16 (4): (2p)	〇
968		Occupational therapy and intern collaboration. 2.	Am J Occup Ther. 1973			〇
969		Occupational therapy and intern collaboration. I.	Am J Occup Ther. 1973			〇
970		Occupational Therapy and Leadership Education in Neurodevelopmental and Related Disabilities (LEND): Developing Leaders and Enhancing Participation.	OT Practice (OT PRACT), 20-23. Apr2019; 24 (4): (4p)	〇
971		Occupational therapy and occupational science: building critical and transformative alliances.	Brazilian Journal of Occupational Therapy / Cadernos Brasileiros de Terapia Ocupacional 241-249. jan-mar2018; 26 (1): (9p)	〇
972		Occupational therapy and older drivers: research, education, and practice.	Gerontology & Geriatrics Education (GERONTOL GERIATR EDUC), 336-350. 2008; 29 (4): (15p)	〇
973		Occupational therapy and people with learning disabilities: findings from a research study.	2010	〇
974		Occupational Therapy and Public Health: Advancing Research to Improve Population Health and Health Equity.	OTJR: Occupation, Participation & Health (OTJR OCCUP PARTICIPATION HEALTH), 175-177. Nov2017; 37 (4): (3p)	〇
975		Occupational therapy and the Administrative Justice Support Network: Working together to promote occupational justice through social inclusion.	Occupational Therapy Now (OCCUP THER NOW), 26-27. Mar/Apr2016; 18 (2): (2p)	〇
976	〇	Occupational therapy and the person with diabetes and vision impairment.	Am J Occup Ther. 1995			〇		糖尿病、視覚障害の方への作業療法	他職種連携		協力関係（他職種、他のチームメンバー）	他職種連携				◯		◯	◯
977	〇	Occupational Therapy Assistant Students' Perspectives About the Development of Clinical Reasoning.	Open Journal of Occupational Therapy (OJOT) 1-14. Spring2019; 7 (2): (16p)	〇				臨床推論スキルの開発	他職種連携（共同制作）		協力関係（学生と専門職、OTと他職種）	共同制作（他職種連携）		適切な治療介入を確立し、仲間のパートナー、スタッフ、チームメンバーと対話し、学び、質問する		◯		◯	◯
978	〇	Occupational therapy at 'Klein Kasteeltje' in Brussels for children of asylum seekers who cannot participate in the Belgian schooling system.	WFOT Bulletin (WFOT BULL), 34-42. Apr2019; 75 (1): (9p)	〇				子供とその親のニーズに対応するためにプロジェクトが開発、日常の機能に基づいて小さな実現可能な目標が設定	子供、親、学際的なチームと協力、母親と他の家族の協力		協力関係、尊重（OTと子供/親/他職種）	協力関係、パートナーシップ（子供、親、家族、他職種連携）		子供のサポートの継続性を保証する		◯		◯	◯	◯
979		Occupational Therapy Canada: Embracing a shared vision to meet the occupational needs of Canadians.	Occupational Therapy Now (OCCUP THER NOW), 26-28. Jul/Aug2015; 17 (4): (3p)	〇
980		Occupational therapy communications, and industry: partners for learning and OT service delivery.	OT Practice (OT PRACT), 10-13. 2008 Jul 14; 13 (12): (4p)	〇
981	〇	Occupational therapy culture seen through the multifocal lens of fieldwork in diverse rural areas.	Scand J Occup Ther. 2015			〇		作業療法の関連性を拡大するために、異なる世界観を取り入れる、民族誌研究	共同作業は、人々のグループが共通の目標を持つ作業プロセスのすべての部分に関与しているもの		共同作業、相互作用、目標（人同士）協力関係（著者間）	共同作業、共通目標（？？？）		個人と集団の間の相互関係がどのように社会的実践の基盤を築く可能性があるかを理解、作業療法の理論と実践に影響を与える		◯	◯	◯	◯
982	〇	Occupational therapy discharge assessment of elderly patients from acute care hospitals.	Physical & Occupational Therapy in Geriatrics (PHYS OCCUP THER GERIATR), 33-43. 2010; 28 (1): (11p)	〇				急性期医療退院の意思決定、早期退院計画	急性期医療における複数の医療提供者からの共同計画（他職種連携）、病院と在宅ケアサービスの効果的なコラボレーション共同アプローチで意思決定に患者や家族の希望を取り入れる		協力関係、共同計画、コミュニケーション、チームワーク（他職種連携、病院と在宅サービス） ＊クライエント中心	共同計画（他職種連携） パートナーシップ（クライエント、家族）		最適な退院を促進（退院の評価と退院の意思決定の両方での共同チームアプローチの使用）		◯		◯	◯
983		Occupational Therapy Education Research: Results of a National Survey.	American Journal of Occupational Therapy (AM J OCCUP THER), 1-9. Sep/Oct2016; 70 (5): (13p)	〇
984	〇	Occupational Therapy Employers' Perceptions of Professionalism.	Open Journal of Occupational Therapy (OJOT) 1-13. Winter2018; 6 (1): (15p)	〇				ケアの調整	他職種連携（チームワーク、コミュニケーション、尊敬のサブカテゴリがあり、研究参加者が提供するアクションプロセスには、チームメンバーとしてケアのすべての側面にわたる作業、チームへのリソースであること、リソースとしてのチームメンバーの使用が含まれる）		協力関係、チームワーク、尊重、相互作用、コミュニケーション（他職種連携） ＊クライエント中心	チームワーク、コミュニケーション、尊敬（他職種連携）		コミュニケーションの特定とクライアント中心のアプローチを強化する一要因	☆	◯		◯	◯	◯
985	〇	Occupational therapy for care home residents with stroke.	Cochrane Database of Systematic Reviews (COCHRANE DATABASE SYST REV), N.PAG-N.PAG. 2013; (6): (1p)	〇				なし
986	〇	Occupational therapy for cognitive impairment in stroke patients.	Cochrane Database of Systematic Reviews (COCHRANE DATABASE SYST REV), N.PAG-N.PAG. 2010; (1p)	〇				なし
987		Occupational therapy for epidermolysis bullosa: clinical practice guidelines	ORPHANET JOURNAL OF RARE DISEASES		〇
988		Occupational therapy for epidermolysis bullosa: clinical practice guidelines.	Orphanet Journal of Rare Diseases (ORPHANET J RARE DIS), N.PAG-N.PAG. 6/7/2019; 14 (1): (1p)	〇
989	〇	Occupational therapy for multiple sclerosis.	Cochrane Database of Systematic Reviews (COCHRANE DATABASE SYST REV), N.PAG-N.PAG. 2003; (1p)	〇				なし
990		Occupational Therapy for Multiple Sclerosis: Exploring Health Promoting Intervention Across Practice Settings.	OT Practice (OT PRACT), 12-14. Nov2019; 24 (11): (3p)	〇
991	〇	Occupational therapy for patients with Parkinson's disease.	Cochrane Database of Systematic Reviews (COCHRANE DATABASE SYST REV), N.PAG-N.PAG. 2007; (1p)	〇				なし
992	〇	Occupational therapy for patients with problems in activities of daily living after stroke.	Cochrane Database of Systematic Reviews (COCHRANE DATABASE SYST REV), N.PAG-N.PAG. 2006; (1p)	〇				なし
993	〇	Occupational therapy for rheumatoid arthritis.	Cochrane Database of Systematic Reviews (COCHRANE DATABASE SYST REV), N.PAG-N.PAG. 2004; (1p)	〇				RA患者の日常生活介入	OTがソーシャルワーカーの最も重要な協力者（他職種連携）		協力関係（OTとSW）	協力関係（他職種連携）				◯		◯	◯
994		Occupational therapy frames of reference for treatment in the ICU.	OT Practice (OT PRACT), 15-18. 2005 Feb 7; 10 (2): (4p)	〇
995	〇	Occupational therapy graduates' reflections on their ability to cope with primary healthcare and rural practice during community service.	South African Journal of Occupational Therapy (S AFR J OCCUP THER), 39-45. Dec2017; 47 (3): (7p)	〇				農村部のプライマリヘルスケア環境 専門家間学習	他職種連携 （職場での文化的感受性のスキルが高ければ、ヘルスケアチームの他のメンバーとコラボレーションする能力が向上する）		協力関係（OTと他職種）	協力関係（他職種連携）		農村部やPHCの環境での準備が改善 学生のスキル向上、病院でのサービスが改善		◯		◯	◯
996	〇	Occupational therapy home programmes for children with unilateral cerebral palsy using bimanual and modified constraint induced movement therapies: A critical review.	British Journal of Occupational Therapy (BR J OCCUP THER), 337-349. Jun2017; 80 (6): (13p)	〇	〇			作業療法ホームプログラム、目標設定と結果測定	親とセラピストの協力		協力関係（OTと家族/親）	協力関係（親）		身体の構造、活動、参加の問題を特定、作業パフォーマンスを向上		◯		◯	◯
997	〇	Occupational therapy home programs for cerebral palsy: double-blind, randomized, controlled trial.	Pediatrics. 2009			〇		作業療法ホームプログラム	両親とセラピストの協力		協力関係、目標の共有（OTと親/小児科医）	協力関係（親）		家族の目標を満たす		◯	◯	◯	◯
998		Occupational therapy in attention deficit hyperactive disorder.	National Journal of Homoeopathy (NATL J HOMOEOPATHY), 31-36. 2007 Jan-Feb; 9 (1): (6p)	〇
999		Occupational therapy in community-based early intervention settings.	OT Practice (OT PRACT), CE-2p. 2004 Jan 5; 9 (1): (1p)	〇
1000		Occupational Therapy in Integrated Behavioral Health Care: A Visual Service Framework.	OT Practice (OT PRACT), 12-17. Jan2019; 24 (1): (6p)	〇
1001		Occupational therapy in low-income communities: Uncovering strengths, building capacity and creating sustainability.	Occupational Therapy Now (OCCUP THER NOW), 14-15. Jul/Aug2017; 19 (4): (2p)	〇
1002	〇	Occupational therapy in Nigeria: past, present and future.	WFOT Bulletin (WFOT BULL), 62-64. May2012; 65 (1): (3p)	〇				ナイジェリアOT協会（NAOT）のオーバーホールおよびブランド変更、ナイジェリアでの作業療法の専門職を強化し、促進するため	大学間の協力関係、医療リハビリテーションセラピスト登録委員会（MRTRBN）との良好な協力関係		協力関係（大学間）	協力関係（委員会や大学間）		サービスの品質を継続的に監視し、政府のOT設定で基本的に必要な設備を推奨し、後で民間企業に推奨する		◯		◯	◯
1003		Occupational therapy in the primary health care clinic: Experiences of two clinicians.	Fam Syst Health. 2016			〇
1004	〇	Occupational therapy influence on a carer peer support model in a clinical mental health service.	Australian Occupational Therapy Journal (AUST OCCUP THER J), 299-305. Oct2015; 62 (5): (7p)	〇				パートナーシップの評価	臨床サービスに補完的なサービスを提供する消費者、介護者、家族およびサービスと協力、協調的パートナーシップ		協力関係、パートナーシップ（組織間、サービス受給者と介護者）	パートナーシップ（クライエント、家族、介護者） 相互関係（サービス間？）		プログラムの設計を可能		◯		◯	◯
1005		Occupational Therapy Interventions for Children and Youth With Challenges in Sensory Integration and Sensory Processing: A Clinic-Based Practice Case Example.	American Journal of Occupational Therapy (AM J OCCUP THER), 1-9. Jan/Feb2019; 73 (1): (9p)	〇		〇
1006	〇	Occupational therapy interventions in low vision rehabilitation.	Can J Ophthalmol. 2006		〇	〇		特定の介入を使用して独立して機能する能力を回復および維持するプロセス、低視力リハビリテーションのOT	他職種連携		協力関係（OTと他職種）	協力関係（他職種連携）		日常生活の中での自立を可能にするために、環境アセスメントと変更に関する推奨事項を実施する		◯		◯	◯
1007	〇	Occupational Therapy Practice in Mainstream Schools: Results from an Online Survey in Switzerland.	Occupational Therapy International (OCCUP THER INT), 1-9. 5/13/2019; (9p)	〇	〇	〇		インクルーシブ教育 学校ベースの作業療法、すべての子供たちの学校への参加と包括的な教育をサポート	医療および教育の専門家を含む学際的なコラボレーション （定義：問題を総合的に検討するために専門知識の異なる分野の知識と視点） 学校の状況や保護者と協力		協力関係、パートナーシップ、コミュニケーション、共同相談（OTと学校/教員/子供に関わる全ての人）ともに練習する、ともに利用する（子供同士） 学際的コラボの定義：問題を総合的に検討するために専門知識のさまざまな分野の知識と視点を統合することと	協力関係、他の専門性を知る（他職種連携、学校、親）		包括的教育サービスを改善するための必須の主要原則 コンテキストや作業を変更し、学校での子どものパフォーマンスと参加を高めるための職業戦略を提供する		◯		◯	◯
1008		Occupational therapy practice: focusing on occupational performance.	Am J Occup Ther. 1997			〇
1009		Occupational Therapy Practitioners' Perceptions About Older Adults With Developmental Disabilities in Traditional Health Care Settings.	American Journal of Occupational Therapy (AM J OCCUP THER), 1-6. May/Jun2019; 73 (3): (6p)	〇		〇
1010	〇	Occupational therapy publications by Australian authors: A bibliometric analysis.	Australian Occupational Therapy Journal (AUST OCCUP THER J), 249-258. Aug2018; 65 (4): (10p)	〇	〇	〇		地域、州、国内および国際レベルでの類似分野の制度の比較分析	国内および国際的な機関間の研究協力		協力関係、共同執筆（大学間、他国の研究者間）	共同制作（研究者間）		作業療法の知識体系に対して国内および国際的に卓越した貢献している事が分かる？		◯		◯	◯
1011	〇	Occupational therapy research in Canada: report from the Association of Canadian Occupational Therapy University Programs.	Canadian Journal of Occupational Therapy (CAN J OCCUP THER), 257-261. 1989 Dec; 56 (5): (5p)	〇				研究資金確保	非作業療法研究者と協力（他職種連携）		協力関係（OT研究者と他機関の研究者）	共同制作（研究者間）		アイデアを循環させて交換する		◯		◯	◯
1012		Occupational Therapy Services for Individuals Who Have Experienced Domestic Violence.	American Journal of Occupational Therapy (AM J OCCUP THER), 1-13. 2017 Supplement; 71: (13p)	〇
1013	〇	Occupational therapy services for people with autism spectrum disorders: Current state of play, use of evidence and future learning priorities.	Australian Occupational Therapy Journal (AUST OCCUP THER J), 110-120. Apr2014; 61 (2): (11p)	〇	〇	〇		自閉症スペクトラム障害を持つ人々のための作業療法サービス	協力関係（サービス、他職種、家族、教師、担当者）		協力関係（OTと他者/家族/教員/他のサービス提供者）	協力関係（サービス、他職種、家族、教師、担当者）				◯		◯	◯
1014	〇	Occupational therapy students explore an area for future practice in HIV/AIDS community wellness.	AIDS Patient Care STDS. 2002			〇		大学生がHIVの蔓延を防ぐ方法を理解する範囲を決定するための研究プロジェクト	学生間の協力		協力関係（研究者と研究協力学生）	協力関係（学生間）		適切な計画とこのプロトコルを使用することにより、コミュニティの他の領域の追加の人口がHIV / AIDSの影響について教育を受けることができる		◯		◯	◯
1015	〇	Occupational therapy students in the process of interprofessional collaborative learning: a grounded theory study.	Journal of Interprofessional Care (J INTERPROF CARE), 67-80. Jan2009; 23 (1): (14p)	〇	〇	〇		専門職間学習プロセス	共同学習体験（定義：異なる同盟の健康教育プログラムに参加する2人以上の学生が共同で、コースの目的で確立された相互の目的または目標に向けて計画、意思決定、および問題解決に貢献するプロセス） プロセスを信頼し、アイデアを受け入れること、一緒になってチームとして働くことができること、平等な努力、同じ視点、尊重、チームワーク		協力関係、共同学習、相互尊重、共同問題解決、共同作業、職種専門性の理解の共有、コミュニケーション、チームワーク、情報の共有、目標の共有、前向きな参加、共同意思決定（他職種学生間、学生と教員間）	共同学習、信頼、協働する、平等性、同じ視点、尊重、チームワーク（学生間）		チームメンバーと作業する、効率的なチームとして働く、お互いを学べる		◯	◯	◯	◯	◯
1016	〇	Occupational therapy students' technological skills: Are 'generation Y' ready for 21st century practice?	Australian Occupational Therapy Journal (AUST OCCUP THER J), 391-398. Dec2016; 63 (6): (8p)	〇	〇	〇		Web 2.0テクノロジー	ポッドキャスティング、ソーシャルネットワーキング、ブログ、ウィキ、およびファイルや写真共有などのコラボレーションテクノロジー		相互作用（様々なWebコンテンツ）	相互関係？（Web上コンテンツ）		コミュニケーション、ネットワーク、および職業の促進の方法を変えている		◯		◯	◯
1017		Occupational Therapy to Reduce School Aggression, Restraint, and Seclusion.	OT Practice (OT PRACT), 13-16. 10/12/2015; 20 (18): (4p)	〇
1018		Occupational therapy update: dilemmas in professional collaboration with consumers.	Psychiatric Services (PSYCHIATR SERV), 443-445. 1995 May; 46 (5): (3p)	〇
1019		Occupational Therapy: Co-creation for child health, early intervention and health literacy...39th annual conference and exhibition of the College of Occupational Therapists, Brighton, Sussex, England, June 30-July 2, 2015	British Journal of Occupational Therapy (BR J OCCUP THER), 76-77. 2015 Supplement; 78: (2p)	〇
1020		Occupational Therapy's Role in Case Management.	American Journal of Occupational Therapy (AM J OCCUP THER), p1-p12. 2018 Supplement 2; 72: (12p)	〇
1021		Occupational Therapy's Role in the Neonatal Intensive Care Unit.	American Journal of Occupational Therapy (AM J OCCUP THER), p1-p9. 2018 Supplement 2; 72: (9p)	〇
1022	〇	Older consumers' participation in the planning and delivery of mental health care: a collaborative service development project.	Australian Occupational Therapy Journal (AUST OCCUP THER J), 70-74. Mar2007; 54 (1): (5p)	〇				メンタルヘルスサービスへの高齢者の参加を可能にする	サービスと相互に依存する協力者として機能する消費者組織とのパートナーシップを構築		協力関係、共同の意思決定、パートナーシップ（他職種連携、組織間）	相互依存、相互関係、協力関係、パートナーシップ（消費者とOT）		プロジェクトワーカーは、組織とその利害関係者と交渉し、多くの落とし穴を回避し、豊富な調査結果を明らかにする		◯		◯	◯
1023		On the Go.	OT Practice (OT PRACT), 2-2. Jul2017; 22 (12): (2/3p)	〇
1024		One Health and Emerging Infectious Diseases: Clinical Perspectives	ONE HEALTH: THE HUMAN-ANIMAL-ENVIRONMENT INTERFACES IN EMERGING INFECTIOUS DISEASES: THE CONCEPT AND EXAMPLES OF A ONE HEALTH APPROACH		〇
1025	〇	One nation or ten provinces: the relationship between the national and provincial associations.	Can J Occup Ther. 1979			〇		プレースメントの教育および認定基準は、教育評議会を通じてCAOTによって監視および設定	国と州の組織間の協力（コミットメント、関与する、リソースとして行動、責任）		協力関係（COTAと地方のOT組織）	協力関係、コミットメント、関与する、リソースとして行動、責任（国と州の組織間）		国家機関を通じて、作業療法の実践基準が決定され、維持される、職業の継続的な成長		◯		◯	◯
1026	〇	One site fits all? A student ward as a learning practice for interprofessional development.	Journal of Interprofessional Care (J INTERPROF CARE), 476-481. Nov2013; 27 (6): (6p)	〇	〇			IPTW（専門職連携研修病棟）	地元の医療提供者と協力 他職種連携、学生の共同作業 患者と協力		協力関係、共同作業、コミュニケーション、他職種を理解する（他職種連携＝学生）	共同作業、協力関係（臨床家と病院と学校、学生間、クライエントと学生）		他職種の学生を対象とした研修病棟を手配 持続可能な安全なヘルスケアを達成する、患者の治療とリハビリの全責任を管理 学生グループ間の関係を強化		◯		◯	◯
1027	〇	One-to-One Bedside Nurse Education as a Means to Improve Positioning Consistency.	Newborn & Infant Nursing Reviews (NEWBORN INFANT NURS REV), 27-30. Mar2013; 13 (1): (4p)	〇				なし
1028		Open Style: MIT Program Allows OTs to Collaborate With Engineers and Designers.	OT Practice (OT PRACT), 17-18. 10/27/2014; 19 (19): (2p)	〇
1029		Opening doors to information for injured workers through knowledge exchange and research with consumer community groups.	Occupational Therapy Now (OCCUP THER NOW), 23-25. 2009 Jul-Aug; 11 (4): (3p)	〇
1030		Opinions of occupational therapists on the positioning of vocational rehabilitation services in Gauteng Public Healthcare.	South African Journal of Occupational Therapy (S AFR J OCCUP THER), 45-52. Apr2016; 46 (1): (8p)	〇
1031	〇	Opportunities and obstacles to the development of nanopharmaceuticals for human use	DARU-JOURNAL OF PHARMACEUTICAL SCIENCES		〇			なし
1032		Opportunity model of collaboration: a model for assessment instrument development.	Journal of Allied Health (J ALLIED HEALTH), 221-226. 2003 Winter; 32 (4): (6p)	〇		〇
1033		Optimising Care Structures for Severe Hand Trauma and Replantation and Chances of Launching a National Network	HANDCHIRURGIE MIKROCHIRURGIE PLASTISCHE CHIRURGIE		〇
1034	〇	Optimizing environments for consumer participation and self-direction in finding employment.	OTJR: Occupation, Participation & Health (OTJR OCCUP PARTICIPATION HEALTH), 59-70. Spring2007; 27 (2): (12p)	〇				消費者主導のアプローチに含まれる活動と責任についての期待を共有する 消費者とプロバイダーの2者以外の取り組み	消費者とプロバイダーは、パートナーシップとコラボレーションと整合性のある関係を構築		協力関係、意思決定、パートナーシップ、相互理解（サービス受給者と提供者＝リハ職種）	パートナーシップ（職を探す人と提供する人）		これらの相互作用は、消費者が責任を受け入れ、仕事を見つけるための手順にさらに関与するのに役立つ より優れた消費者の自己主導を達成する機会と一致する社会、実践、およびコミュニティ環境を作成する		◯		◯	◯	◯
1035		Optometric and sensory motor changes in an adult.	Occupational Therapy in Health Care (OCCUP THER HEALTH CARE), 93-103. 1992; 8 (4): (11p)	〇
1036		Order of selection in vocational rehabilitation: implications for the transition from school to adult outcomes for youths with learning disabilities.	Work (WORK), 3-11. 1999; 13 (1): (9p)	〇
1037	〇	Orthoses as enablers of occupation: client-centred splinting for better outcomes.	Canadian Journal of Occupational Therapy (CAN J OCCUP THER), 306-314. 2004 Dec; 71 (5): (9p)	〇		〇		装具的介入（評価と介入）	共同アプローチ（CLとOT）		協力関係（OTとCL）	協力関係（OTとCL）		装具設計、目標達成、結果の最適化		◯		◯	◯
1038		OT, Middle School Students Collaborate on Technology.	OT Practice (OT PRACT), 5-5. 2/5/2018; 23 (2): (1/2p)	〇
1039		OT/OTA education: beginning the collaborative relationship.	OT Practice (OT PRACT), 55-57. 1997 Apr; 2 (4): (3p)	〇
1040		OT/OTA team building in the SNF environment: meeting the challenge.	Gerontology Special Interest Section Quarterly (GERONTOL SPEC INTEREST SECT Q), 1-4. 2001 Jun; 24 (2): (4p)	〇
1041		OTA exchange. OT-OTA collaboration in a school-based setting.	OT Practice (OT PRACT), 8-8. 2005 May 9; 10 (8): (1p)	〇
1042		OTA exchange. School-based collaboration revisited...May 9 issue of OT Practice entitled, 'OT-OTA collaboration in a school-based setting,' written by Caroline Alterio, COTA, and Izel Obermeyer, OTR/L	OT Practice (OT PRACT), 17-18. 2005 Oct 3; 10 (18): (2p)	〇
1043		OTICON' 2019 and the All India Occupational Therapists' Association's Forthcoming Academic Activities in 2019-2020.	Indian Journal of Occupational Therapy (Wolters Kluwer India Pvt Ltd) 1-2. Jan-Mar2019; 51 (1): (2p)	〇
1044	〇	OTJR's Occupational Science Section : An Incubator and Accelerator for Collaboration and Convergence Around Occupation.	OTJR: Occupation, Participation & Health (OTJR OCCUP PARTICIPATION HEALTH), 187-188. Oct2019; 39 (4): (2p)	〇				作業科学セクション	作業科学の知識を翻訳する仕事に従事する人々の間のコラボレーションと収束（研究者間）		協力関係（OS学者）	協力関係（OS学者）				◯		◯	◯
1045		OT-OTA collaboration in hand therapy.	Physical Disabilities Special Interest Section Quarterly (PHYS DISABIL SPEC INTEREST SECT Q), 2-4. 2000 Dec; 23 (4): (3p)	〇
1046		OTR-COTA Collaboration in Home Health: Roles and Supervisory Issues.	American Journal of Occupational Therapy (AM J OCCUP THER), 446-452. Jun1997; 51 (6): (7p)	〇		〇
1047		OTs are from Venus, music therapists are from Mars.	Therapy Weekly (THER WKLY), 7-7. 1999 Sep 30; 26 (14): (1p)	〇
1048		OTs must leave their cosy portacabins'.	Therapy Weekly (THER WKLY), 2-2. 2000 Apr 6; 26 (38): (1p)	〇
1049	〇	Outcomes of a Mentoring Program Based on Occupational Adaptation for Participants in a Juvenile Drug Court Program.	Occupational Therapy in Mental Health (OCCUP THER MENT HEALTH), 262-286. Jul-Sep2019; 35 (3): (25p)	〇				クライアントの適応能力の向上のための介入に焦点を当てる、プログラムの個人およびグループの職業活動のアイデア	参加者と協力、パートナーシップ（クライエントとセラピスト）、共同制作（参加者、学生、著者OT）		目標設定、協力関係、対話（OT学生とOT、CLとOT）	目標設定、協力関係、対話（OT学生とOT、CLとOT）		目標達成する、クライアント自身の評価および介入計画プロセスにクライアントを積極的に関与させる、作業上の課題を特定		◯	◯	◯	◯
1050		Outcomes of occupational therapy interventions on a role-emerging placement: student report...39th annual conference and exhibition of the College of Occupational Therapists, Brighton and Sussex, England. June 30-July 2, 2015	British Journal of Occupational Therapy (BR J OCCUP THER), 8-8. 2015 Supplement; 78: (1/3p)	〇
1051		Outcomes of selected cases from the American Occupational Therapy Foundation's curriculum entoring project.	American Journal of Occupational Therapy (AM J OCCUP THER), 563-576. Sep/Oct2006; 60 (5): (14p)	〇
1052		P61 An innovative multi-speciality clinic for patients with autoinflammatory conditions...Paediatric and Adolescent Rheumatology Conference, October 7-9, 2019, Birmingham, UK	Rheumatology (RHEUMATOLOGY), N.PAG-N.PAG. 2019 Supplement; 58: (1p)	〇
1053		PAGET SOCIETY DISCUSSION DOCUMENT.	British Journal of Occupational Therapy (BR J OCCUP THER), 28-28. 1/1/1993; 56 (1): (1p)	〇
1054		Parent and Occupational Therapist Collaboration in the Neonatal Intensive Care Unit.	American Journal of Occupational Therapy (AM J OCCUP THER), 535-538. Jun1994; 48 (6): (4p)	〇		〇
1055	〇	Parent perspectives of therapy services for their children with physical disabilities.	Scandinavian Journal of Caring Sciences (SCAND J CARING SCI), 277-284. Jun2011; 25 (2): (8p)	〇				複雑なニーズを持つ子供への地域社会で提供されているサービス	家族とセラピストの協力（相互の尊重、介入計画における共同の意思決定、および治療サービスとの協力）		相互の尊重、共同の意思決定、協力関係、共同作業、共同での理解、共同研究、パートナーシップ（セラピストと親）	相互の尊重、共同の意思決定、協力関係、共同作業、共同での理解、共同研究、パートナーシップ（セラピストと親）				◯	◯	◯	◯	◯
1056		Parents and Therapists in a Professional Partnership.	American Journal of Occupational Therapy (AM J OCCUP THER), 452-461. Jul1984; 38 (7): (10p)	〇		〇
1057	〇	Parents' Experiences and Perceptions when Classifying their Children with Cerebral Palsy: Recommendations for Service Providers	PHYSICAL & OCCUPATIONAL THERAPY IN PEDIATRICS		〇			なし
1058	〇	Parents' experiences with physical and occupational therapy for their young child with cerebral palsy: a mixed studies review.	Child Care Health Dev. 2014			〇		脳性麻痺児への家族中心のアプローチ、目標設定	親とセラピスト間の協力、パートナーシップ、責任を共有、信頼と誠実さ、子供の介入に関与		協力関係、パートナーシップ、目標と意思決定の共有、平等性、責任の共有、相互作用、コラボレーションは信頼と誠実さが前提条件（セラピストと親） コラボレーションは人によって好みが違う	協力関係、パートナーシップ、目標と意思決定の共有、平等性、責任の共有、相互作用、コラボレーションは信頼と誠実さが前提条件（セラピストと親） コラボレーションは人によって好みが違う		供の評価と評価、およびリハビリテーションの目標の選択を含むリハビリテーションの計画と実施		◯	◯	◯	◯	◯
1059	〇	Parents' perspectives on a collaborative approach to the application of the Handwriting Without Tears((R)) programme with children with Down syndrome	Australian Occupational Therapy Journal (AUST OCCUP THER J), 266-276. Aug2016; 63 (4): (11p)	〇	〇	〇		脳性麻痺の手書き介入	教師、両親、作業療法士間の共同作業 情報入手、継続的なサポートとガイダンス（セラピストと親）、継続性とプレッシャーを取り除く(教師と親） 親/教師の教育、共同目標の設定、継続的なサポートと調整、および子供と親とのグループ介入		協調、共同作業、積極的関与、協力関係、意思決定と目標の共有、平等性、パートナーシップ、情報の共有、コミュニケーション、共同のプロセス（親、OT、教員）	協調、共同作業、積極的関与、協力関係、意思決定と目標の共有、平等性、パートナーシップ、情報の共有、コミュニケーション、共同のプロセス（親、OT、教員）	継続性に影響、子供に有益	目標確立、作業療法の調整、親の関与を促進し、親に力を与える		◯	◯	◯	◯
1060	〇	Parents' perspectives on occupational therapy and physical therapy goals for children with cerebral palsy.	Disabil Rehabil. 2010			〇		障害児の機能的目標と、家族中心のサービス提供、家族にとって意味のある目標設定	セラピストと家族が協力		協調、目標設定（セラピストと親）	協調、目標設定（セラピストと親）				◯	◯	◯	◯
1061		Participating in Adaptive Sports and Recreation During Acute Inpatient Rehabilitation.	OT Practice (OT PRACT), 19-21. 8/5/2013; 18 (14): (3p)	〇
1062		Participation in kindergarten evaluation sheets for 4-6 year old children based on the Model of Human Occupation (MOHO)	Ergotherapie & Rehabilitation (ERGOTHERAPIE REHABIL), 22-26. Apr2011; 50 (4): (5p)	〇
1063	〇	Participation of Children and Young People in Research: Competence, Power and Representation.	British Journal of Occupational Therapy (BR J OCCUP THER), 67-72. Feb2007; 70 (2): (6p)	〇
1064	〇	Participation of mental health consumers in research: training addressed and reliability assessed.	Aust Occup Ther J. 2012			〇		メンタルヘルス研究	消費者と協力（共同作業、共同制作）		共同プロセス、協力関係、パートナーシップ、共同作業（研究者と対象者）	共同プロセス、協力関係、パートナーシップ、共同作業（研究者と対象者）		薬物療法と精神病が認知のさまざまな側面に及ぼす可能性のある既知の影響を検討するトレーニングモジュールを開発		◯	◯	◯	◯
1065	〇	Participation-based therapy for children with physical disabilities.	Disability & Rehabilitation (DISABIL REHABIL), 1041-1052. Jul2012; 34 (12): (12p)	〇	〇	〇		参加への課題と課題への解決策を特定するために子供と家族をサポートする、子供の自己決定と親のエンパワーメントを促進する目的	セラピストはコンサルタントであり、子供、家族、およびコミュニティのプロバイダーと協力、共同介入		協調、目標指向、目標設定、コミュニケーション、共同意思決定と共同介入、パートナーシップ、情報の共有、信頼関係、相互関係、相互理解（セラピストと親と子供など）それぞれが場面によって責任が違う？	協調、目標指向、目標設定、コミュニケーション、共同意思決定と共同介入、パートナーシップ、情報の共有、信頼関係、相互関係、相互理解（セラピストと親と子供など）それぞれが場面によって責任が違う？	家族中心	情報を共有し、教育し、子供、家族、およびコミュニティの能力を構築する方法で指導する、親による問題のより深い理解を促進するだけでなく、より現実的な目標と解決策につながる傾向がある、実践と研究に役立つ		◯	◯	◯	◯	◯
1066	〇	Participatory action research: integrating community occupational therapy practice and research.	Canadian Journal of Occupational Therapy (CAN J OCCUP THER), 20-30. 2/1/2002; 69 (1): (11p)	〇		〇		参加型行動研究（周辺社会の力の不平等に特に関係する共同研究）	作業療法士はクライアントやコミュニティと協力（共同研究）		共同研究、公平性、協力関係、情報の共有、共同プロセス、目標の共有、協調行動、共同制作（研究者、OTとCL）	共同研究、公平性、協力関係、情報の共有、共同プロセス、目標の共有、協調行動、共同制作（研究者、OTとCL）		行動目標を指示し決定する		◯	◯	◯	◯
1067		Partner for change: a successful mental health collobration.	Advance for Occupational Therapy Practitioners (ADV OCCUP THER PRACT), 24-32. 2013 Apr 15; 29 (6): (2p)	〇
1068	〇	Partnering for Change: An innovative school-based occupational therapy service delivery model for children with developmental coordination disorder.	Canadian Journal of Occupational Therapy (CAN J OCCUP THER), 41-50. Feb2012; 79 (1): (10p)	〇	〇	〇		発達調整障害への作業療法介入	教室内の教師と協力、共同相談		パートナーシップ、協力関係、共同相談、信頼、対話、共同練習（OTと教師）	パートナーシップ、協力関係、共同相談、信頼、対話、共同練習（OTと教師）		指導、子供の生活と子供の環境を変える		◯	◯	◯	◯	◯
1069		Partnering for Change: Embedding universal design for learning into schoolbased occupational therapy.	Occupational Therapy Now (OCCUP THER NOW), 13-15. May/Jun2015; 17 (3): (3p)	〇
1070		Partnering with management to implement ergonomics in the industrial setting.	Work (WORK), 117-124. 2004; 22 (2): (8p)	〇		〇
1071	〇	Partnership for practice change and knowledge development*.	Scandinavian Journal of Occupational Therapy (SCAND J OCCUP THER), 242-252. Jul2013; 20 (4): (11p)	〇	〇	〇		大学の作業療法プログラム、学生の実践研究	実践分野の作業療法士および市民の両方と協力 研究者、実務家、学生は、パートナー間のコラボレーションを促進するコミュニティ設定でパートナーシップが実施 教育機関と実践分野間の共同		パートナーシップ、協力関係、コミュニケーション、対等な立場、役割と責任の分配、謙虚、リスク・責任・資源の共有（学生と研究者、一般市民、プログラムと実践）	パートナーシップ、協力関係、コミュニケーション、対等な立場、役割と責任の分配、謙虚、リスク・責任・資源の共有（学生と研究者、一般市民、プログラムと実践）	参加者の利益、	報告書の草案を作成して通信 学士論文の研究問題作成 実践開発を促進		◯	◯	◯	◯
[truncated: 472 more rows]
